# Supplementary material for: Active avoidance requires inhibitory signaling in the rodent prelimbic prefrontal cortex
Source: eLife. 2018 May 31;7:e34657. doi: 10.7554/eLife.34657 (PMC5980229; doi:10.7554/eLife.34657)
Supplement: Figure 1—source data 1. [file elife-34657-fig1-data1.xlsx]

## Sheet: Panel C
Panel C	Tx	Cond	Test1	Test2
	FMUS	90	82.6667	25.6667
	FMUS	88.6667	48.3333	95.6667
	FMUS	93	87.3333	88
	FMUS	94	0	98.6667
	FMUS	94.6667	96	79
	FMUS	84	84	51.3333
	FMUS	85.3333	80.6667	91.6667
	FMUS	100	27.3333	23.6667
	FMUS	92.3333	63	6.66667
	FMUS	93.3333	15.6667	87
	FMUS	83	70.6667	87
	FMUS	86.6667	0	51
	FMUS	92.6667	91	100
	SAL	96.6667	97.3333	93
	SAL	75.6667	86.3333	92.6667
	SAL	88.6667	93	93.3333
	SAL	90.6667	92.6667	30
	SAL	94.6667	90.6667	93
	SAL	94	95.6667	64.3333
	SAL	97	96	95.6667
	SAL	94	95	91.3333
	SAL	91	83.6667	93.3333
	SAL	100	93	100
	SAL	88	87.6667	87
	SAL	88.6667	94	90
	SAL	88.6667	97.6667	92.3333
	SAL	78	94	100
	SAL	97.3333	97.6667	95.6667
	SAL	97	87	43
	SAL	27.6667	83.3333	89.6667

## Sheet: Panel D
Panel D	Tx	0-3s	3-6s	6-9s	9-12s	12-15s	15-18s	18-21s	21-24s	24-27s	27-30s
	FMUS	0	26.6667	100	100	100	100	100	100	100	100
	FMUS	0	0	0	0	0	83.3333	100	100	100	100
	FMUS	0	73.3333	100	100	100	100	100	100	100	100
	FMUS	0	0	0	0	0	0	0	0	0	0
	FMUS	60	100	100	100	100	100	100	100	100	100
	FMUS	0	40	100	100	100	100	100	100	100	100
	FMUS	0	6.66667	100	100	100	100	100	100	100	100
	FMUS	0	0	0	0	0	0	0	73.3333	100	100
	FMUS	6.66667	0	0	0	0	0	43.3333	3.33333	13.3333	90
	FMUS	0	0	0	30	100	100	100	100	100	100
	FMUS	0	0	6.66667	100	100	100	100	100	100	100
	FMUS	0	0	0	0	0	0	0	0	0	0
	FMUS	3.33333	100	100	100	100	100	100	100	100	100
	SAL	73.3333	100	100	100	100	100	100	100	100	100
	SAL	0	63.3333	100	100	100	100	100	100	100	100
	SAL	30	100	100	100	100	100	100	100	100	100
	SAL	26.6667	100	100	100	100	100	100	100	100	100
	SAL	6.66667	100	100	100	100	100	100	100	100	100
	SAL	56.6667	100	100	100	100	100	100	100	100	100
	SAL	60	100	100	100	100	100	100	100	100	100
	SAL	50	100	100	100	100	100	100	100	100	100
	SAL	0	36.6667	100	100	100	100	100	100	100	100
	SAL	30	100	100	100	100	100	100	100	100	100
	SAL	40	100	100	100	100	100	100	100	100	100
	SAL	76.6667	100	100	100	100	100	100	100	100	100
	SAL	40	100	100	100	100	100	100	100	100	100
	SAL	0	76.6667	100	100	100	100	100	100	100	100
	SAL	76.6667	100	100	100	100	100	100	100	100	100
	SAL	0	66.6667	100	100	100	100	100	100	100	100
	SAL	100	100	100	36.6667	86.6667	100	100	23.3333	83.3333	100

## Sheet: Panel E
Panel E	Tx	Avoidance Latency		Tx	%Freezing		Tx	%Suppression
	FMUS	3.2		FMUS	48.3333		FMUS	100
	FMUS	15.5		FMUS	52.3333		FMUS	79.4872
	FMUS	3.8		FMUS	75.3333		FMUS	100
	FMUS	1.2		FMUS	89.3333		FMUS	100
	FMUS	4.8		FMUS	24.3333		FMUS	100
	FMUS	5.8		FMUS	37.3333		FMUS	100
	FMUS	21.8		FMUS	63.3333		FMUS	100
	FMUS	19.7		FMUS	52.6667		FMUS	100
	FMUS	11.1		FMUS	17		FMUS	100
	FMUS	8.8		FMUS	60.6667		FMUS	100
	FMUS	2.9		FMUS	70.3333		FMUS	100
	FMUS	never avoided		FMUS	88.3333		FMUS	100
	FMUS	never avoided		FMUS	33.6667		FMUS	100
	SAL	0.8		SAL	55		SAL	100
	SAL	3.1		SAL	66.3333		SAL	100
	SAL	2.1		SAL	21		SAL	88.2353
	SAL	2.2		SAL	31.3333		SAL	100
	SAL	2.8		SAL	38.6667		SAL	85.7143
	SAL	1.3		SAL	20.6667		SAL	100
	SAL	1.2		SAL	26		SAL	100
	SAL	1.5		SAL	19.6667		SAL	100
	SAL	4.9		SAL	29.6667		SAL	100
	SAL	2.1		SAL	23		SAL	100
	SAL	1.8		SAL	38		SAL	100
	SAL	0.7		SAL	16.3333		SAL	100
	SAL	1.8		SAL	75		SAL	93.1034
	SAL	3.7		SAL	19		SAL	100
	SAL	0.7		SAL	72.6667		SAL	100
	SAL	4		SAL	33.6667		SAL	100
	SAL	0.1		SAL	23.3333		SAL	100

## Sheet: Supplement
Supplement	Tx	Distance		Tx	%TimeCenter
	SAL	13.43		SAL	16.6667
	SAL	11.864		SAL	3.55556
	SAL	15.989		SAL	9
	SAL	11.462		SAL	3.83333
	SAL	12.548		SAL	8.77778
	SAL	12.023		SAL	17.8333
	SAL	4.592		SAL	5.05556
	SAL	15.53		SAL	9
	SAL	18.306		SAL	10.1667
	SAL	16.567		SAL	3.27778
	FMUS	14.656		FMUS	9.72222
	FMUS	11.858		FMUS	8.94444
	FMUS	14.116		FMUS	8.61111
	FMUS	8.802		FMUS	10.3889
	FMUS	13.023		FMUS	10.3333
	FMUS	15.619		FMUS	8.94444
	FMUS	12.288		FMUS	12.2778
	FMUS	12.907		FMUS	7.77778
	FMUS	11.974		FMUS	16.7778
	FMUS	10.027		FMUS	10.4444
