# Supplementary material for: Active avoidance requires inhibitory signaling in the rodent prelimbic prefrontal cortex
Source: eLife. 2018 May 31;7:e34657. doi: 10.7554/eLife.34657 (PMC5980229; doi:10.7554/eLife.34657)
Supplement: Figure 2—source data 1. [file elife-34657-fig2-data1.xlsx]

## Sheet: Panel A
Panel A	session:		R9P38-A	R9P38-A	R9P38-A	R9P38-B	R9P38-B	R9P38-B	R9P38-C	R9P38-C	R9P38-C	R9P38-D	R9P38-D	R9P38-D	R9P38-D	R9P38-D	R9P38-D	R9P38-D	R9P38-E	R9P38-E	R9P38-E	R9P38-E	R9P38-E	R9P38-E	R9P38-E	R9P38-E	R9P38-F	R9P38-F	R9P38-F	R9P38-F	R9P38-F	R9P38-G	R9P38-G	R9P38-G	3L40-A	3L40-A	3L40-B	3L40-C	3L40-D	3L40-E	3L40-E	3L40-E	3L40-F	3L40-F	3L40-F	3L40-G	3L40-G	3L40-G	3L40-G
	cell:		sig012a	sig013a	sig013b	sig012a	sig012b	sig013a	sig010a	sig011a	sig013a	sig011a	sig012a	sig013a	sig013b	sig014a	sig015a	sig015b	sig011a	sig012a	sig013a	sig013b	sig014a	sig014b	sig015a	sig015b	sig011a	sig013a	sig014a	sig015a	sig015b	sig011a	sig013a	sig015a	sig015a	sig015b	sig015a	sig015a	sig015a	sig015a	sig015b	sig016a	sig015a	sig015b	sig016a	sig009a	sig010a	sig015a	sig016a
	baseline	-10	1.29032	0.806452	1.35484	5.71429	0.428571	4.71429	0.681818	4.09091	13.9545	7.04762	1.38095	1.61905	0.047619	0.142857	0.428571	0.238095	11.2273	0	7.13636	0.090909	0.227273	1.31818	8.5	0.909091	2.14286	4.52381	9.14286	1.38095	2.33333	17.7241	3.34483	3.37931	4.33333	0.166667	6	3.27273	2.91667	0.923077	1.76923	1.23077	2.26667	1.8	5.53333	8.61538	1	1.07692	0.0769231
		-9	1.70968	1.83871	1.6129	4.47619	0.095238	4.14286	0.227273	3.5	18.5	5.90476	2.2381	1.52381	0.142857	0.238095	1.33333	0.190476	10.0909	0.0909091	6.45455	0.227273	0.272727	2.54545	10.3182	1.13636	2.09524	5.28571	9.42857	2.19048	2.71429	17.7931	3.06897	3.58621	3	0.0833333	8	3.45455	2.75	1.38462	2.30769	0.769231	2.53333	2	5.33333	8	1.07692	0.615385	0.307692
		-8	1.54839	1.90323	1.51613	4.7619	0.428571	3.42857	0.181818	2.36364	17.5	4.52381	1.47619	1.47619	0.142857	0.095238	1.61905	0.142857	8.54545	0.181818	4.36364	0.0909091	0.272727	0.681818	5.22727	0.636363	2.28571	6.14286	8.90476	2.04762	2.66667	15.4483	3.2069	3.03448	3.58333	0.333333	8.25	1.09091	2.58333	1.61538	2.84615	1.61538	1.46667	1.33333	3.93333	6.76923	0.692308	0.307692	0.230769
		-7	1.29032	2.32258	1.58065	4.47619	0.190476	4.2381	0.181818	3.13636	18	6.14286	1.42857	1.38095	0.190476	0.047619	1.61905	0.190476	7.36364	0.227272	4.95455	0.181818	0.136364	2.81818	8.86364	1	1.80952	4.71429	7.66667	0.857143	1.61905	15.931	2.48276	3.03448	3.83333	0.333333	7.91667	1.63636	2.08333	2.84615	2.46154	0.923077	0.933333	1.33333	3.93333	7.69231	0.461539	1.07692	0.153846
		-6	0.806452	1.67742	1.16129	3.95238	0.238095	2.80952	0.090909	2.45455	17.4545	5.95238	1.7619	2.14286	0.285714	0.238095	1.33333	0.142857	8.27273	0.454545	4.81818	0	0	1.40909	7.72727	1.27273	1.57143	3.80952	7.52381	1.19048	1.52381	13.7586	2.65517	2.65517	2.5	0.333333	8.75	2.45455	2.66667	1.76923	1.38462	0.923077	2.86667	2.8	6	7.23077	0.615385	1.23077	0.461539
		-5	0.612903	1.35484	1.64516	3.66667	0.190476	2.38095	0.181818	2.77273	19.0455	4.90476	1.47619	1.80952	0.0952381	0.47619	2.14286	0.142857	8.18182	0.136363	5.5	0.0909091	0.136364	2.18182	6.22727	0.863636	1.61905	4.71429	7.33333	1.19048	1.2381	14.7586	2.37931	2.72414	2.83333	0.0833333	8.25	2.45455	2.08333	1.23077	2	0.769231	2.8	2	5.53333	7	0.461539	1.46154	0.615385
		-4	1.16129	1.3871	1.83871	3.95238	0.142857	2.95238	0.227272	1.68182	15.6364	4.28571	1.57143	1.47619	0.190476	0	1.7619	0	7.72727	0	4.63636	0.272727	0.363636	1.22727	6.22727	1.04545	1.04762	5	9.04762	2.19048	1.71429	10.931	2.10345	1.58621	3.41667	0.0833333	7.16667	2.63636	1.83333	1.92308	1.84615	1.38462	2.06667	1.8	5	12.1538	1.15385	1.53846	0.769231
		-3	0.83871	1.32258	1	3.7619	0.380952	2.80952	0.090909	3.09091	16.5909	4.66667	1.33333	1.38095	0.142857	0.190476	0.952381	0.142857	7.18182	0.181818	5	0.227273	0.227273	2.22727	9	0.818182	1.14286	4.90476	7.61905	1.71429	1.04762	13.4483	2.13793	2.27586	2.5	0.0833333	7.75	1.72727	2.5	1.30769	3.15385	1.15385	2.26667	1.86667	4.8	5.76923	0.769231	0.769231	0.538462
		-2	0.677419	0.580645	1.35484	3.09524	0.285714	2.95238	0	1.45455	13.3636	4.33333	1.28571	1.38095	0.142857	0.238095	0.714286	0.142857	6.27273	0.272727	3.5	0.136364	0.227273	0.772727	5.04545	0.772727	1.52381	4.2381	7.71429	2.04762	1.2381	12.5172	2.2069	2.41379	2.75	0.0833333	9	1.72727	2.58333	2.15385	2.15385	1.15385	2	1.8	6.06667	6.84615	0.615385	1.07692	0.307692
		-1	1.25806	1.80645	1.64516	3.14286	0.095238	2.80952	0.0454545	1.95455	13.5455	3.85714	0.857143	1.28571	0.047619	0	0.809524	0	5.45455	0.136364	3.72727	0.136363	0.181818	1.36364	3.31818	1.45455	1.42857	3.90476	7.66667	1.57143	1.2381	13.2069	2.03448	3.2069	2.66667	0.0833333	6.16667	1.27273	1.75	2.53846	2.38462	0.846154	1.46667	2.26667	4.46667	10.0769	0.769231	1.76923	0.538462
	laser ON	-0	0.935484	0.967742	1.16129	3.42857	0.190476	3.04762	0.181818	2.68182	13.3636	5.19048	1.28571	1.57143	0.095238	0	0.285714	0	10	0.0454545	6.27273	0.0454545	0.0909091	1.5	5.81818	0.681818	0.857143	4.04762	3.04762	1.04762	0.714286	13.9655	3.58621	2.10345	3.16667	0.166667	10	1.72727	0.75	0	0.769231	0.153846	0.133333	0.266667	0.533333	6.84615	1.07692	0.692308	0
		1	0.741936	0.580645	1.22581	3.7619	0.238095	3.66667	0.363636	4.77273	15	7.57143	1.85714	2.33333	0.142857	0.047619	0.714286	0	10.1818	0.181818	7.86364	0.0909091	0	0.772727	6.36364	1.22727	0.714286	3.09524	3.42857	0.809524	1.23809	17.8966	4.27586	3.31034	3.33333	0.166667	4.83333	1.45455	0.833333	0.0769231	0.538462	0	0	0.133333	2.33333	4.53846	0.461539	0.153846	0
		2	0.548387	0.806452	1.32258	3.71429	0.142857	4.42857	0.409091	4.54545	11.2727	8.19048	2.09524	1.95238	0.047619	0	0.380952	0.285714	10.6364	0.136364	6.63636	0.181818	0.090909	0.590909	5.04545	0.409091	1.28571	4	5.80952	1.90476	2.33333	15.7241	3.58621	2.31034	3.58333	0.166667	10	1.45455	0.75	0	0.153846	0	0	0.133333	0.6	4	0.461539	0.384615	0
		3	0.548387	0.258064	0.903226	4.95238	0.428571	5.09524	0.590909	4.95455	11.0455	7.09524	2	2.09524	0.238095	0.142857	0.571428	0	10.1818	0.0454545	6	0	0	0.363636	2	0.181818	0.761904	2.80952	4.09524	1.04762	2.04762	17.3103	4.17241	2.24138	3.25	0.166667	6.58333	1.36364	0.75	0	0.923077	0	0	0	1.26667	8.92308	1.46154	0.307692	0
		4	1.19355	0.483871	1.80645	4.57143	0.47619	5.2381	0.5	5.22727	12.5	9	2.7619	2.2381	0.142857	0.142857	1.19048	0.047619	11.9545	0.181818	6.68182	0.0454545	0.0454545	0.0454545	1.40909	0.0454545	0.571428	3.14286	5.38095	1.14286	1.85714	17.4138	3.75862	2.55172	5.08333	0.25	11.6667	1.72727	0.416667	0	0.615385	0	0	0.133333	1.46667	5.38462	0.846154	0.153846	0
		5	1.96774	0.806452	2.25806	4.28571	0.238095	4.33333	0.454545	6.04545	10.8636	9.7619	2.57143	2.38095	0.095238	0.047619	0.714286	0.047619	11.4545	0.090909	8.09091	0.0454545	0	0.681818	4.77273	0.0454545	0.809524	2.2381	4.61905	0.428571	1.52381	20.8966	5.24138	3.86207	2.83333	0	7.75	2.27273	1.41667	0.0769231	0.384615	0.153846	0	0	0.866667	7	0.923077	0.538462	0
		6	1.41935	0.709678	1.45161	5.19048	0.142857	5.80952	0.454545	5.04545	10.8636	9.14286	2	2.09524	0.380952	0.0952381	1.28571	0	13.7273	0.0454545	8	0.090909	0.0454545	0.681818	5.72727	0.181818	1.04762	3.19048	7.14286	1.42857	2.28571	20.2069	5.17241	4.37931	3.33333	0.0833333	9.75	0.545455	0.833333	0	0.307692	0	0.0666667	0.266667	2.53333	4.30769	1.15385	0.0769231	0
		7	1.09677	0.645161	1.70968	3.90476	0.47619	4.38095	0.818182	5.95455	10.3636	10.2381	2.66667	2.28571	0.285714	0.333333	1.28571	0	12.3636	0.181818	7.68182	0.0454545	0.0454545	0.681818	7	0.318182	0.761905	2.7619	5.7619	1.2381	1.80952	19.1379	4.89655	2.72414	3.25	0.166667	10.9167	1.81818	1.41667	0.0769231	0.692308	0	0	0.0666667	0.866667	5.23077	0.846154	0.384615	0
		8	1.45161	0.612903	1.96774	5.52381	0.142857	5.14286	0.090909	6.36364	11.5	8.19048	2.33333	1.95238	0.285714	0	0.428571	0.047619	11.8182	0.0454545	8.77273	0.227273	0	0.772727	8.45455	0.363636	1	3.71429	6.09524	1.42857	2.47619	19.1034	4.58621	2.10345	2	0.25	6.83333	1.63636	0.916667	0.0769231	0.692308	0.0769231	0	0.133333	1.53333	4.76923	0.692308	0.307692	0
		9	1.58065	0.387097	1.54839	5.33333	0.190476	4.7619	0.409091	6.54545	13.0909	9.14286	1.7619	1.66667	0.285714	0.333333	1.14286	0	14.6818	0	8.31818	0.136364	0.318182	0.590909	5.27273	0.454545	1.2381	3.19048	5.71429	1.61905	1.95238	22.3448	6	4	3.08333	0.166667	11	1.54545	1.08333	0	0.230769	0	0	0.266667	2.53333	7.61538	1	0.384615	0
		baseline avg	1.11935	1.5	1.47097	4.1	0.247619	3.32381	0.190909	2.65	16.3591	5.1619	1.48095	1.54762	0.142857	0.166667	1.27143	0.133333	8.03182	0.168182	5.00909	0.145454	0.204545	1.65455	7.04545	0.990909	1.66667	4.72381	8.20476	1.6381	1.73333	14.5517	2.56207	2.78966	3.14167	0.166667	7.725	2.17273	2.375	1.76923	2.23077	1.07692	2.06667	1.9	5.06	8.01538	0.761539	1.09231	0.4
		stim avg	1.14839	0.625807	1.53548	4.46667	0.266667	4.59048	0.427273	5.21364	11.9864	8.35238	2.13333	2.05714	0.2	0.114286	0.8	0.0428571	11.7	0.0954545	7.43182	0.090909	0.0636363	0.668182	5.18636	0.390909	0.904762	3.21905	5.10952	1.20952	1.82381	18.4	4.52759	2.95862	3.29167	0.158333	8.93333	1.55455	0.916667	0.0307692	0.530769	0.0384615	0.02	0.14	1.45333	5.86154	0.892308	0.338462	0
		wilcoxon signed rank test	0.959354	0.0125153	0.721277	0.444587	0.858955	0.0284169	0.0593361	0.00934411	0.00506203	0.0125153	0.0125153	0.00691043	0.139414	0.507624	0.0593361	0.0587074	0.00934411	0.085831	0.00691043	0.185144	0.0125153	0.0166049	0.0926007	0.00691043	0.00768579	0.00506203	0.00506203	0.0284169	0.575062	0.0218243	0.00506203	0.918813	0.952765	0.858955	0.202622	0.126279	0.00506203	0.00506203	0.00506203	0.00506203	0.00506203	0.00506203	0.00506203	0.0166049	0.202622	0.00691043	0.00506203
		silenced?	0	1	0	0	0	0	0	0	1	0	0	0	0	1	1	1	0	1	0	1	1	1	1	1	1	1	1	1	0	0	0	0	0	1	0	1	1	1	1	1	1	1	1	1	0	1	1
[truncated: 23 more columns]

## Sheet: Panel C
Panel C	Tx	Cond	Test-Tone1	Test-Tone2		Tx	%Freezing		Tx	%Suppression
	eYFP	56.6667	100	90		eYFP	63.3333		eYFP	100
	eYFP	100	100	100		eYFP	46.6667		eYFP	100
	eYFP	66.6667	78.6667	93.3333		eYFP	23.3333		eYFP	100
	eYFP	60	75.3333	93.3333		eYFP	50		eYFP	100
	eYFP	100	73.3333	39		eYFP	39.3333		eYFP	100
	eYFP	81.3333	83.3333	90.6667		eYFP	10		eYFP	100
	eYFP	99.3333	67	67.3333		eYFP	38.3333		eYFP	88.8889
	eYFP	67.6667	73.6667	65.3333		eYFP	31.3333		eYFP	100
	eYFP	95.3333	82.6667	94		eYFP	0		eYFP	86.6667
	eYFP	69	81.6667	59.3333		eYFP	0		eYFP	100
	eYFP	79.6667	73	92.3333		eYFP	10.3333		eYFP	100
	eYFP	100	78.3333	95.3333		eYFP	17		eYFP	100
	eYFP	78.3333	48.3333	34.6667		eYFP	0		eYFP	90
	eYFP	89.3333	54.3333	57.6667		eYFP	0		eYFP	100
	eYFP	91	80.6667	95.3333		eYFP	2.66667		eYFP	100
	ArchT	43.3333	86.6667	56.6667		ArchT	16.6667		ArchT	100
	ArchT	80	93.3333	66.6667		ArchT	20		ArchT	100
	ArchT	93.3333	99.0222	100		ArchT	7		ArchT	100
	ArchT	93.3333	83.8889	84.7778		ArchT	32.6667		ArchT	100
	ArchT	93.3333	87.6667	42.2222		ArchT	13.3333		ArchT	100
	ArchT	93.3333	79.4444	56.7778		ArchT	8.33333		ArchT	100
	ArchT	100	0	42.5556		ArchT	21.3333		ArchT	100
	ArchT	86.6667	82.3333	87.4444		ArchT	10		ArchT	100
	ArchT	93.3333	95	92.6667		ArchT	3.33333		ArchT	100
	ArchT	7.66667	92.3333	97		ArchT	3		ArchT	100
	ArchT	89	84.6667	32.3333		ArchT	30.6667		ArchT	100
	ArchT	79	87.6667	91.6667		ArchT	0		ArchT	100
	ArchT	57.6667	87	80.3333		ArchT	15.6667		ArchT	60
	ArchT	24.6667	73.3333	90.6667		ArchT	0		ArchT	100
	ArchT	96.3333	94.6667	96		ArchT	0		ArchT	80
	ArchT	62.6667	76.3333	43.6667		ArchT	1.66667		ArchT	100
	ArchT	100	89.6667	90		ArchT	0		ArchT	100

## Sheet: Panel D
Panel D	Tx	Cond	Test-Tone1	Test-Tone2		Tx	%Freezing		Tx	%Suppression
	eYFP	80	16.6667	83.3333		eYFP	16.6667		eYFP	100
	eYFP	73.3333	90	96.6667		eYFP	23.3333		eYFP	100
	eYFP	80	83.3333	100		eYFP	40		eYFP	100
	eYFP	73.3333	86.6667	83.3333		eYFP	50		eYFP	100
	eYFP	100	93.3333	73.3333		eYFP	13.3333		eYFP	100
	eYFP	86.6667	88.7778	93.6667		eYFP	23.3333		eYFP	100
	eYFP	100	81.6667	13.3333		eYFP	0		eYFP	100
	ArchT	80	46.6667	90		ArchT	6.66667		ArchT	33.3333
	ArchT	93.3333	39	31		ArchT	43.3333		ArchT	100
	ArchT	93.3333	91.3333	95.8889		ArchT	10		ArchT	100
	ArchT	96.6667	97	78		ArchT	12.6667		ArchT	100
	ArchT	73.3333	70.3333	64.6667		ArchT	17.1667		ArchT	100
	ArchT	90	53.4444	93.5556		ArchT	19.3333		ArchT	100
	ArchT	76.6667	79.3333	91.7778		ArchT	25		ArchT	100
	ArchT	83.3333	75.6667	84		ArchT	9.66667		ArchT	92.3077
	ArchT	83.6667	91.3333	75.3333		ArchT	32.3333		ArchT	100

## Sheet: Panel E
Panel E	Tx	0-3s	3-6s	6-9s	9-12s	12-15s	15-18s	18-21s	21-24s	24-27s	27-30s		Tx	Avoidance Latency
	eYFP	100	100	100	100	100	100	100	100	100	100		EYFP	0
	eYFP	100	100	100	100	100	100	100	100	100	100		EYFP	0
	eYFP	0	0	86.6667	100	100	100	100	100	100	100		EYFP	6.4
	eYFP	0	0	53.3333	100	100	100	100	100	100	100		EYFP	7.4
	eYFP	0	0	33.3333	100	100	100	100	100	100	100		EYFP	8
	eYFP	0	33.3333	100	100	100	100	100	100	100	100		EYFP	5
	eYFP	0	0	0	100	100	100	100	100	100	100		EYFP	9
	eYFP	0	0	53.3333	100	100	100	100	100	100	100		EYFP	7.4
	eYFP	0	63.3333	100	100	100	100	100	100	100	100		EYFP	4.1
	eYFP	0	36.6667	100	100	100	100	100	100	100	80		EYFP	7.9
	eYFP	0	0	56.6667	100	100	100	100	100	100	100		EYFP	7.3
	eYFP	0	6.66667	100	100	100	100	100	100	100	100		EYFP	5.8
	eYFP	0	0	16.6667	100	100	86.6667	83.3333	0	50	86.6667		EYFP	8.5
	eYFP	0	0	90	100	86.6667	100	86.6667	26.6667	53.3333	0		EYFP	6.3
	eYFP	0	23.3333	100	100	100	100	100	100	100	100		EYFP	5.3
	ARCH	0	66.6667	100	100	100	100	100	100	100	100		ARCH	4
	ArchT	33.3333	100	100	100	100	100	100	100	100	100		ARCH	2
	ArchT	80	100	100	100	100	100	100	100	100	100		ARCH	2.4
	ArchT	0	23.3333	100	100	100	100	100	100	100	100		ARCH	5.3
	ArchT	90.2222	100	100	100	100	100	100	100	100	100		ARCH	0.293333
	ArchT	0	38.8889	100	100	100	100	100	100	100	100		ARCH	4.83333
	ArchT	0	76.6667	100	100	100	100	100	100	100	100		ARCH	3.7
	ArchT	0	0	94.4444	100	100	100	100	100	100	100		ARCH	6.16667
	ArchT	73.3333	100	100	100	100	100	100	100	100	100		ARCH	0.8
	ArchT	30	100	100	100	86.6667	80	93.3333	100	96.6667	93.3333		ARCH	2.1
	ArchT	30	100	100	100	100	100	100	100	100	100		ARCH	2.1
	ArchT	36.6667	100	100	60	100	100	100	100	100	100		ARCH	0.9
	ArchT	0	90	100	100	100	100	100	100	100	100		ARCH	3.3
	ArchT	0	0	70	100	100	100	100	93.3333	100	100		ARCH	6.9
	ArchT	0	0	70	100	100	100	100	100	100	100		ARCH	6.9
	ArchT	73.3333	100	100	100	100	100	100	100	100	100		ARCH	0.8
	ArchT	16.6667	100	100	100	100	100	100	100	100	100		ARCH	2.5

## Sheet: Panel F
Panel F	Tx	0-3s	3-6s	6-9s	9-12s	12-15s	15-18s	18-21s	21-24s	24-27s	27-30s		Tx	Avoidance Latency
	eYFP	0	0	0	0	0	0	0	0	66.6667	100		eYFP	25
	eYFP	0	100	100	100	100	100	100	100	100	100		eYFP	3
	eYFP	0	33.3333	100	100	100	100	100	100	100	100		eYFP	5
	eYFP	0	66.6667	100	100	100	100	100	100	100	100		eYFP	4
	eYFP	33.3333	100	100	100	100	100	100	100	100	100		eYFP	2
	eYFP	0	87.7778	100	100	100	100	100	100	100	100		eYFP	3.36667
	eYFP	0	60	100	100	56.6667	100	100	100	100	100		eYFP	5.5
	ArchT	0	0	0	0	50	100	0	100	100	100		ArchT	16.5
	ArchT	0	0	0	0	0	0	90	100	100	100		ArchT	18.3
	ArchT	13.3333	100	100	100	100	100	100	100	100	100		ArchT	2.6
	ArchT	70	100	100	100	100	100	100	100	100	100		ArchT	0.9
	ArchT	0	0	3.33333	100	100	100	100	100	100	100		ArchT	8.9
	ArchT	0	0	0	0	34.4444	100	100	100	100	100		ArchT	13.9667
	ArchT	0	0	93.3333	100	100	100	100	100	100	100		ArchT	6.2
	ArchT	0	0	56.6667	100	100	100	100	100	100	100		ArchT	7.3
	ArchT	13.3333	100	100	100	100	100	100	100	100	100		ArchT	2.6

## Sheet: Supplement
Supplement	Tx	% Freezing
	eYFP	27.6667
	eYFP	5
	eYFP	48
	eYFP	41.3333
	eYFP	7.66667
	eYFP	17.3333
	eYFP	47.6667
	eYFP	17.3333
	eYFP	69
	ArchT	29.6667
	ArchT	0
	ArchT	0
	ArchT	0
	ArchT	2
	ArchT	2.66667
	ArchT	0
	ArchT	19
