# Supplementary material for: Active avoidance requires inhibitory signaling in the rodent prelimbic prefrontal cortex
Source: eLife. 2018 May 31;7:e34657. doi: 10.7554/eLife.34657 (PMC5980229; doi:10.7554/eLife.34657)
Supplement: Figure 3—source data 1. [file elife-34657-fig3-data1.xlsx]

## Sheet: Panels C-D
Panels C-D	Avoid Tone onset	session:		1N44rec2-5T	1N44rec2-5T	2N44rec1-5T	2N44rec1-5T	2N44rec1-5T	2N44rec1-5T	2N44rec1-5T	2N44rec2-5T	2N44rec2-5T	2N44rec2-5T	2N44rec2-5T	2N44rec2-5T	2N44rec3-5T	2N44rec3-5T	2N44rec3-5T	2N44rec3-5T	2N44rec3-5T	2N44rec3-5T	2N44rec3-5T	2N44rec3-5T	2N44rec4-5T	2N44rec4-5T	2N44rec4-5T	2N44rec4-5T	2N44rec4-5T	2N44rec4-5T	2N44rec4-5T	2N44rec4-5T	2N44rec7-5T	2N44rec7-5T	2N44rec7-5T	2N44rec7-5T	2N44rec7-5T	2N44rec8-5T	2N44rec8-5T	2N44rec8-5T	2N44rec8-5T	2N44rec8-5T	2N44rec9-5T	2N44rec9-5T	2N44rec9-5T	2N44rec9-5T	2N44rec10-5T	2N44rec10-5T	5N44rec9-5T	5N44rec9-5T
		cell:		sig006a	sig007a	sig006a	sig006b	sig006c	sig011a	sig011b	sig004a	sig009a	sig011a	sig011b	sig011c	sig005a	sig009a	sig009b	sig011a	sig011b	sig012a	sig012b	sig014a	sig010a	sig010b	sig011a	sig011b	sig012a	sig012b	sig014a	sig014b	sig006a	sig010a	sig011a	sig011b	sig014a	sig001a	sig004b	sig006a	sig010a	sig011b	sig006a	sig010a	sig011b	sig012a	sig005a	sig014a	sig005a	sig006a
		pretone baseline	-10	0.0135437	0.914434	-0.327145	-0.998602	1.32615	-0.546764	0.581836	-0.85141	-0.212486	0.58941	-0.774181	-0.70504	1.01399	1.16383	0.705887	-1.15837	1.22195	0.856447	0.944482	-0.439351	2.62263	-0.562731	0.348991	-0.655659	-0.955053	0.647103	-0.850632	-0.744041	0.574823	-0.126892	-0.531562	-1.27119	-0.547723	1.09823	0.407012	0.535893	0.680238	0.101434	-1.17701	0	1.39831	-0.946732	-1.35261	2.11819	1.72932	-1.58297
			-9.5	-1.06996	-1.47105	0.763338	1.30586	0.3789	1.64029	-0.787189	-0.635863	0.0910655	-0.72039	-0.0368658	-0.70504	0.276543	1.16383	0.705887	-1.15837	1.88247	-0.601335	-0.508567	0.166651	0.801361	1.68819	-0.348991	-0.655659	0.168539	0.647103	0.76962	-0.744041	-0.121932	-0.126892	-0.137812	-0.165807	-0.547723	0.610129	0.988457	1.22737	-0.874592	-0.912904	-0.417649	-1.1447	-0.0358542	-0.582604	-1.35261	-0.907798	1.51843	0.560634
			-9	-0.257331	-0.874676	1.85382	-0.230447	0.3789	-0.546764	-0.787189	-0.635863	-1.42669	0.91686	-0.0368658	-0.70504	-0.0921809	-0.539335	-0.124568	0.94776	-0.0990773	-1.33023	-0.923724	-0.439351	0.072851	-0.562731	-0.348991	0.801361	-0.955053	-0.715219	2.38987	-0.744041	-0.121932	1.56501	0.255937	1.49226	0.365148	-0.366077	-1.33732	-0.155582	-1.2633	0.101434	-0.417649	0.286176	-1.47002	0.145651	0.392694	0.226949	0.780302	1.71488
			-8.5	-0.257331	-1.07347	-1.41763	1.30586	-1.04198	-0.182255	0.581836	-0.20477	-0.212486	-0.06549	0.700449	-0.70504	0.276543	-1.10706	-0.124568	0.245716	-0.0990773	-0.0546669	-0.0934103	1.68166	-0.655659	-0.562731	0.348991	-0.655659	-0.955053	-0.0340581	-0.850632	-0.744041	-0.47031	-0.972842	-0.531562	-0.165807	3.10376	-1.34228	-0.755879	0.190156	1.06895	-0.574791	1.10108	2.57558	-0.0358542	-0.218477	-0.479959	0.226949	-1.43407	1.87977
			-8	1.36792	0.318064	-0.327145	1.30586	-1.75241	-1.27578	0.581836	-1.2825	1.00172	0.58941	-0.774181	-0.70504	0.276543	0.596107	-0.539796	-0.456329	-0.759592	-0.965781	1.98237	-0.439351	-0.291404	-0.562731	0	2.25838	-0.955053	-0.715219	0.76962	0.909384	-0.121932	-0.972842	-0.531562	-0.718497	-0.547723	-0.366077	-0.755879	-0.501319	-0.874592	-0.236679	-0.417649	0.286176	0.681229	-0.764668	-1.35261	-1.28605	-0.695945	1.3851
			-7.5	-0.257331	0.119274	-0.327145	2.07402	0.142088	-0.546764	-0.787189	-1.2825	1.30527	1.57176	-0.0368658	-0.70504	1.38271	1.73155	-0.124568	-1.15837	-0.759592	-1.148	0.736903	-0.439351	0.437106	-0.562731	0.697982	0.801361	-0.393257	-0.715219	-0.0405063	-0.744041	-0.47031	-0.126892	-1.31906	0.939573	-0.547723	-1.34228	-0.174434	0.881631	0.291531	-0.236679	-0.417649	-0.572351	-0.752937	0.327715	0.392694	0.983447	-0.168714	-0.593612
			-7	0.284419	0.119274	0.0363494	1.30586	-0.568351	-0.546764	-0.787189	-0.420316	-0.819589	-0.39294	-0.0368658	-0.0919618	-0.829628	-0.539335	-0.955023	0.245716	-0.759592	-0.601335	0.529325	-0.13635	-1.38417	-0.562731	0	-0.655659	1.85393	-0.715219	1.57975	0.909384	-0.818687	2.41096	0.255937	-0.718497	-0.547723	0.122026	2.15135	-0.155582	2.23507	-0.574791	-1.17701	-0.286176	-0.752937	-0.946732	-0.479959	-0.907798	0.253071	1.05531
			-6.5	0.555294	0.318064	-0.690639	-0.998602	-0.0947251	-1.27578	-0.102677	-1.06696	1.30527	-0.06549	-0.774181	2.97343	1.75144	-1.10706	0.705887	1.6498	-0.429335	0.492002	-0.0934103	-1.04535	-0.291404	0.562731	0.697982	-0.655659	0.168539	-0.715219	-0.0405063	0.909384	-1.16707	-0.972842	-0.531562	-0.718497	-0.547723	2.07444	-0.755879	-0.847057	0.291531	-0.236679	0.341713	1.43088	0.681229	-0.40054	-0.479959	0.226949	-0.168714	-0.263828
			-6	-1.61171	-0.675886	0.399844	-0.998602	-0.805163	-1.27578	0.581836	0.0107773	-0.516038	1.57176	2.9124	1.1342	-1.19835	-1.10706	1.12111	2.35185	2.21273	-0.419113	-0.0934103	0.772653	0.801361	-0.562731	-1.04697	-0.655659	-0.955053	-0.715219	-0.0405063	2.56281	-0.818687	-0.972842	-0.925312	2.04495	0.365148	-0.366077	-0.755879	-0.501319	1.06895	-0.912904	0.341713	0.572351	-1.47002	0.145651	0.392694	-1.28605	0.991195	-0.593612
			-5.5	-1.06996	-1.47105	-0.690639	-0.230447	-0.0947251	1.27578	-0.787189	-0.20477	-0.819589	1.57176	1.43776	1.1342	-1.19835	0.028386	3.19725	0.245716	-1.08985	1.03867	1.56722	-1.04535	-1.01991	1.68819	0.348991	-0.655659	1.29213	-0.0340581	-0.850632	0.909384	-0.47031	-0.126892	-1.31906	1.49226	-0.547723	-0.85418	-0.755879	1.22737	0.291531	-0.236679	-0.417649	0.858527	-0.0358542	-0.218477	1.26535	-0.1513	0.674856	0.230849
			-5	-1.88258	1.31201	-1.41763	-0.998602	0.142088	0.546764	-0.787189	-0.420316	-0.516038	-0.06549	1.43776	1.1342	1.38271	-1.10706	-1.78548	-0.456329	-0.759592	-1.148	-0.508567	-0.742352	0.801361	-0.562731	2.79193	0.801361	0.168539	-0.715219	-0.0405063	-0.744041	-1.16707	-0.972842	-0.925312	-0.165807	-0.547723	0.122026	0.407012	1.57311	0.291531	3.48256	-0.417649	-0.572351	1.39831	-0.764668	-0.479959	-0.529549	0.885749	-0.263828
			-4.5	-0.528206	1.90838	0.399844	-0.230447	-0.331538	0.911274	-0.787189	0.0107773	0.0910655	-0.06549	-0.774181	-0.0919618	-1.19835	-0.539335	-0.124568	-0.456329	-0.759592	-0.419113	-1.1313	1.37865	-1.38417	-0.562731	-0.697982	-0.655659	1.85393	3.37175	-0.850632	-0.744041	2.66509	-0.972842	1.04344	-1.27119	2.19089	0.610129	1.5699	-0.847057	-0.485884	1.45388	-1.17701	-1.1447	-0.0358542	0.145651	0.392694	-0.529549	1.41298	-1.25318
			-4	1.36792	-0.874676	-1.05413	-0.998602	0.142088	-0.182255	0.581836	0.0107773	1.91237	-1.37529	0.700449	-0.70504	-0.0921809	-0.539335	-0.124568	-0.456329	-0.759592	0.492002	-0.716145	-0.13635	-0.655659	-0.562731	-1.04697	-0.655659	1.85393	-0.0340581	-0.850632	-0.744041	1.61996	-0.126892	0.649687	-0.718497	-0.547723	-0.85418	-0.174434	-1.88427	1.45765	0.101434	1.10108	0.286176	-1.47002	1.4201	-0.479959	-0.907798	-1.11773	0.0659569
			-3.5	0.0135437	0.516854	1.85382	-0.230447	-0.0947251	1.27578	2.63537	-0.20477	1.60882	-1.70274	-0.774181	0.521117	-1.19835	0.596107	-0.124568	0.245716	1.22195	2.67868	0.944482	-0.742352	0.801361	-0.562731	-1.39596	-0.655659	-0.393257	-0.0340581	-0.850632	0.909384	1.61996	-0.126892	1.83094	-1.27119	-0.547723	-0.366077	0.988457	0.881631	-0.0971768	-0.574791	-0.417649	0.858527	-0.752937	3.24074	-0.479959	-0.529549	-0.0632678	-0.42872
			-3	-0.799081	-0.874676	1.12683	-0.998602	1.79978	1.27578	-0.787189	1.30406	-1.12314	0.26196	-0.774181	0.521117	0.645266	1.73155	-0.539796	1.6498	0.23118	0.127556	-1.96162	2.89366	-0.655659	-0.562731	0.697982	0.801361	0.168539	1.32826	1.57975	-0.744041	-0.47031	0.719057	1.83094	0.939573	-0.547723	-0.85418	0.407012	0.881631	-0.0971768	-0.574791	1.86044	-2.00323	-0.0358542	1.05597	-0.479959	1.3617	-0.168714	-1.25318
			-2.5	1.09704	1.5108	-1.41763	0.537709	0.142088	0.182255	-0.787189	2.59734	-0.516038	-0.06549	-0.0368658	-0.70504	0.276543	1.16383	-0.124568	-0.456329	-1.08985	0.674225	-0.716145	-0.742352	1.16562	0.562731	-1.39596	-0.655659	-0.955053	-0.0340581	0.76962	0.909384	-0.47031	-0.972842	1.04344	-0.165807	-0.547723	-0.85418	0.988457	0.190156	-0.485884	0.439546	-0.417649	-0.286176	0.681229	-0.218477	0.392694	0.983447	-0.906838	0.0659569
			-2	1.36792	0.516854	0.0363494	-0.230447	2.51022	1.27578	0.581836	1.08851	-1.42669	0.58941	-0.774181	-0.70504	-0.0921809	-0.539335	-0.124568	0.245716	0.561438	0.674225	-0.508567	-0.439351	0.437106	-0.562731	0	2.25838	0.168539	0.647103	-0.850632	0.909384	-0.47031	0.719057	1.43719	0.939573	-0.547723	1.09823	-1.33732	0.535893	-1.65201	0.777659	2.6198	0	0.681229	-1.1288	0.392694	0.983447	-1.43407	-0.263828
			-1.5	0.555294	-0.675886	-0.327145	-0.998602	-0.331538	0.182255	-0.787189	1.08851	-0.516038	-0.39294	-0.774181	-0.70504	0.276543	-0.539335	-0.955023	-0.456329	-0.429335	1.03867	-0.508567	-0.13635	-1.01991	0.562731	-0.697982	0.801361	-0.393257	-0.715219	-0.850632	-0.744041	-0.121932	-0.126892	-0.925312	0.386883	0.365148	-0.85418	0.407012	-0.155582	0.291531	-0.574791	-0.417649	0	2.1154	-0.40054	0.392694	-0.907798	-0.379607	-1.25318
			-1	-0.257331	-0.477096	0.399844	-0.230447	-1.27879	-0.911274	1.95086	-0.20477	0.698169	-1.04784	-0.0368658	0.521117	0.276543	0.596107	-0.124568	-1.15837	-0.429335	-0.965781	1.35964	-0.439351	0.072851	-0.562731	1.39596	-0.655659	0.168539	-0.0340581	-0.850632	-0.744041	0.923201	0.719057	-0.531562	-0.718497	0.365148	1.58633	-1.33732	-1.19279	-1.2633	-0.236679	0.341713	-0.858527	-0.0358542	-0.218477	3.01065	1.3617	-0.379607	-0.0989354
			-0.5	1.36792	0.914434	1.12683	0.537709	-0.568351	-1.27578	-0.102677	1.30406	0.0910655	-1.70274	-0.774181	-0.70504	-1.9358	-1.10706	-0.539796	-0.456329	0.891695	-0.419113	-0.300989	0.469652	-0.655659	2.81366	-0.348991	-0.655659	-0.955053	-0.715219	-0.0405063	-0.744041	-0.121932	1.56501	-0.137812	-0.165807	0.365148	1.09823	-0.174434	-1.88427	-0.874592	-0.574791	-0.417649	-0.286176	-0.752937	0.327715	0.392694	-0.529549	-1.32862	0.890418
		Tone	0	2.99317	4.49265	-0.327145	0.537709	-0.805163	-0.546764	-0.102677	0.0107773	-0.516038	-1.04784	1.43776	-0.70504	0.276543	1.73155	2.78202	1.6498	-0.0990773	0.674225	1.56722	0.469652	-1.38417	-0.562731	0.348991	0.801361	1.29213	0.647103	0.76962	-0.744041	3.01347	1.56501	-0.137812	0.386883	3.10376	1.09823	-0.755879	1.91884	0.291531	-0.236679	-0.417649	-1.43088	-0.0358542	-0.582604	-0.479959	-0.907798	4.15458	-1.25318
			0.5	0.826169	1.90838	0.399844	0.537709	-1.27879	-1.27578	-0.102677	-0.635863	-1.42669	1.24431	-0.0368658	1.1342	-0.460904	1.16383	0.705887	1.6498	0.561438	5.04757	1.7748	0.469652	0.437106	-0.562731	0.697982	-0.655659	4.66291	-0.715219	4.01012	-0.744041	0.923201	2.41096	-0.531562	-1.27119	2.19089	0.122026	-0.755879	-1.53853	-1.2633	-1.25102	1.10108	-0.286176	0.681229	-0.946732	0.392694	1.3617	2.04566	-1.08829
			1	-1.61171	3.29991	-0.327145	-0.230447	-1.75241	-1.27578	1.26635	-0.85141	0.0910655	0.91686	0.700449	2.36035	-1.19835	1.73155	-1.37025	0.245716	2.21273	-0.0546669	-0.923724	1.68166	-0.655659	0.562731	-0.348991	-0.655659	1.29213	-0.715219	4.82025	-0.744041	0.923201	1.56501	1.04344	-1.27119	4.01663	-1.34228	-0.174434	-1.19279	-0.485884	-1.25102	1.10108	0	0.681229	-0.582604	-0.479959	0.605198	1.09664	-1.91275
			1.5	-0.528206	0.914434	0.0363494	2.07402	-1.98923	-2.0048	-0.787189	0.226324	-1.73024	-0.72039	-0.0368658	2.36035	1.75144	0.596107	1.12111	0.245716	1.88247	-1.33023	2.81269	0.469652	-0.655659	-0.562731	-0.697982	0.801361	0.168539	-0.0340581	-0.0405063	-0.744041	1.61996	-0.972842	-1.31906	-1.27119	4.01663	0.122026	0.988457	-1.53853	0.291531	-0.912904	-0.417649	-1.71705	-0.0358542	2.51248	-0.479959	1.73995	0.0421785	-1.25318
			2	-0.528206	2.50475	1.49033	-0.998602	-1.27879	-0.911274	1.26635	-0.85141	0.0910655	-0.72039	3.64971	-0.70504	-0.460904	-0.539335	-0.955023	0.94776	1.55221	2.13201	1.35964	-0.13635	1.52987	-0.562731	0.348991	-0.655659	1.29213	-0.715219	3.2	2.56281	-0.47031	0.719057	0.255937	-1.27119	4.01663	0.122026	-1.33732	-0.847057	-0.485884	-0.912904	-1.17701	1.43088	-0.752937	1.05597	0.392694	0.605198	0.780302	0.725526
			2.5	0.0135437	-0.278306	0.0363494	-0.998602	-1.04198	-0.182255	0.581836	3.02843	-0.516038	1.24431	-0.0368658	-0.0919618	-0.0921809	-1.10706	-0.539796	3.75594	0.561438	0.674225	-0.716145	-0.439351	1.89412	-0.562731	0	0.801361	1.29213	-0.0340581	3.2	-0.744041	0.226445	0.719057	1.04344	-1.27119	0.365148	0.610129	0.407012	-2.23001	-0.874592	-0.912904	-1.17701	0.858527	-0.0358542	0.327715	-0.479959	0.226949	-0.485053	-0.263828
			3	-0.528206	-0.675886	-0.327145	2.07402	-0.568351	-0.182255	-0.102677	1.73515	0.0910655	-0.72039	-0.774181	-0.0919618	-1.56708	-0.539335	-0.124568	0.245716	-0.429335	0.492002	1.56722	-0.742352	0.072851	-0.562731	0	3.7154	3.53931	1.32826	-0.0405063	7.52308	-0.818687	0.719057	0.255937	0.939573	2.19089	0.610129	3.31424	1.57311	-0.485884	1.45388	-1.17701	-0.286176	-1.47002	-0.218477	3.88331	-0.907798	-0.0632678	-2.24254
			3.5	-1.34083	-0.675886	0.0363494	-0.230447	-2.22604	-2.0048	-0.102677	0.226324	-1.73024	-1.04784	-0.774181	-0.70504	-1.56708	0.028386	0.290659	1.6498	0.561438	0.127556	0.736903	-0.439351	-1.01991	-0.562731	0	0.801361	2.41572	-0.715219	-0.850632	2.56281	-1.51544	-0.126892	3.40593	-1.27119	1.27802	1.09823	0.407012	5.03048	-0.485884	0.101434	-1.17701	1.1447	-0.0358542	0.327715	-0.479959	0.605198	0.0421785	-0.0989354
			4	-0.257331	-0.874676	-0.327145	-0.230447	-2.22604	-1.27578	1.26635	2.81289	2.21593	-1.04784	-0.774181	-0.70504	-1.56708	0.596107	-0.124568	0.245716	-0.759592	-1.148	0.736903	-0.13635	0.072851	-0.562731	1.04697	2.25838	1.29213	-0.715219	1.57975	0.909384	-0.121932	0.719057	-1.31906	-1.27119	-0.547723	-0.366077	2.15135	2.26458	-1.2633	0.439546	-0.417649	0	-0.0358542	0.327715	-0.479959	-0.907798	-0.695945	1.2202
			4.5	0.284419	-1.66984	-1.41763	-0.230447	-2.46285	-2.0048	1.26635	-0.20477	2.21593	-0.39294	-0.774181	-0.70504	-2.30452	0.596107	3.19725	-1.15837	-0.0990773	0.492002	-0.923724	0.166651	-1.01991	-0.562731	0	-0.655659	1.85393	2.69059	3.2	2.56281	-0.47031	-0.126892	-1.31906	-1.27119	1.27802	-0.366077	0.988457	2.95606	-1.2633	-1.25102	-1.17701	0.858527	-1.47002	1.60216	2.138	-1.28605	0.253071	0.230849
			5	0.555294	-0.874676	0.0363494	0.537709	-2.46285	-1.64029	2.63537	2.38179	1.00172	-0.39294	-0.774181	1.74727	0.276543	0.028386	-0.124568	-0.456329	2.54298	5.2298	1.98237	1.07565	0.801361	-0.562731	0.348991	0.801361	2.41572	2.00943	-0.850632	2.56281	-1.16707	1.56501	0.649687	-1.27119	0.365148	1.58633	-0.174434	2.61032	-0.485884	1.45388	-1.17701	0.572351	-0.752937	1.60216	1.26535	-0.529549	1.30753	0.890418
			5.5	-1.06996	-0.278306	-0.690639	-0.230447	-2.46285	-2.0048	-0.102677	1.51961	2.51948	-1.70274	-0.0368658	-0.0919618	1.38271	0.028386	0.705887	-0.456329	1.88247	-1.33023	-0.923724	2.89366	0.437106	-0.562731	-0.697982	-0.655659	5.7865	7.45871	2.38987	-0.744041	-1.86382	1.56501	1.04344	-0.718497	-0.547723	2.56254	-0.174434	0.535893	-1.65201	0.439546	-1.17701	0.286176	1.39831	1.60216	3.01065	-0.1513	0.991195	-0.263828
			6	0.0135437	-0.278306	0.399844	-0.998602	-2.46285	-2.0048	-0.787189	0.0107773	2.21593	-0.72039	-0.0368658	-0.70504	-0.829628	-1.67478	1.12111	-0.456329	1.55221	0.674225	-0.0934103	-0.13635	0.437106	-0.562731	0	-0.655659	4.66291	2.00943	0.76962	-0.744041	-1.51544	0.719057	-0.531562	-1.27119	0.365148	2.07444	-0.174434	-1.53853	-1.2633	0.439546	-1.17701	2.28941	-0.752937	-0.40054	-1.35261	0.605198	0.674856	-0.0989354
			6.5	0.826169	0.516854	-1.05413	-0.998602	-2.46285	-2.0048	-0.102677	0.226324	0.0910655	-1.04784	-0.774181	-0.70504	-1.19835	0.028386	-1.78548	0.245716	0.891695	-0.23689	1.98237	0.772653	-1.01991	-0.562731	-0.348991	0.801361	0.730335	4.05291	0.76962	-0.744041	-1.16707	-0.126892	-0.137812	-0.165807	0.365148	2.07444	1.5699	0.190156	3.7899	-0.574791	-1.17701	1.71705	0.681229	-0.40054	-0.479959	-0.907798	0.56941	1.05531
			7	-0.257331	-1.07347	0.0363494	-0.230447	-2.46285	-2.0048	-0.102677	-0.635863	0.0910655	-1.37529	-0.0368658	-0.0919618	1.01399	-0.539335	-0.539796	2.35185	0.23118	1.58534	1.7748	-0.13635	0.437106	-0.562731	1.39596	-0.655659	5.2247	-0.0340581	2.38987	-0.744041	-1.86382	0.719057	-1.31906	-0.165807	1.27802	3.53875	2.73279	0.190156	1.84636	-0.912904	-1.17701	1.43088	4.98373	0.327715	1.26535	0.605198	-1.11773	-0.0989354
			7.5	0.555294	0.318064	0.399844	0.537709	-2.46285	-2.0048	-0.102677	1.30406	-1.12314	-0.72039	-0.774181	0.521117	0.645266	0.028386	-0.539796	2.35185	-0.759592	-0.601335	-0.300989	1.07565	2.25838	-0.562731	1.74496	-0.655659	0.168539	1.32826	4.82025	-0.744041	-1.86382	-0.126892	-0.925312	-0.718497	0.365148	0.122026	-0.174434	-1.19279	0.680238	2.13011	-1.17701	1.1447	-0.752937	-0.0364128	1.26535	1.3617	-0.695945	-0.593612
			8	0.0135437	0.516854	-0.690639	-0.230447	-2.46285	-2.0048	-0.102677	4.10617	-0.516038	-1.37529	-0.0368658	-0.0919618	-0.460904	1.73155	-0.955023	1.6498	0.561438	0.309779	-0.508567	0.772653	0.072851	-0.562731	0.348991	-0.655659	4.66291	0.647103	4.82025	-0.744041	-1.16707	-0.972842	-0.925312	-1.27119	0.365148	0.122026	1.5699	1.57311	1.06895	0.439546	-1.17701	0	3.54956	-0.218477	-1.35261	1.3617	0.991195	2.70423
			8.5	-1.06996	-0.079516	-0.327145	1.30586	-2.46285	-2.0048	-0.787189	0.657418	0.394617	-1.70274	-0.774181	-0.70504	0.645266	0.028386	1.95157	-0.456329	1.22195	-1.148	-2.16919	-0.742352	1.52987	-0.562731	1.39596	-0.655659	0.168539	-0.715219	-0.0405063	-0.744041	-1.16707	0.719057	-0.925312	-1.27119	0.365148	-0.85418	-0.755879	-1.19279	0.291531	-0.574791	-1.17701	0.572351	0.681229	-0.0364128	-0.479959	1.3617	1.51843	3.03402
			9	0.0135437	1.11322	0.0363494	-0.998602	-2.46285	-2.0048	-0.102677	1.51961	2.21593	-1.04784	2.9124	-0.70504	-0.0921809	2.29927	3.61248	1.6498	-0.759592	-1.148	1.35964	0.469652	-0.655659	-0.562731	-1.39596	-0.655659	1.85393	1.32826	0.76962	-0.744041	-1.51544	-0.126892	1.04344	-0.718497	0.365148	-1.34228	1.5699	1.91884	1.06895	-0.912904	-1.17701	1.43088	5.70081	0.873906	0.392694	2.11819	0.253071	2.04466
			9.5	1.36792	-0.278306	0.399844	1.30586	-2.46285	-2.0048	-0.787189	-0.420316	0.698169	-1.37529	0.700449	-0.70504	-0.829628	0.028386	1.12111	2.35185	0.891695	-0.419113	0.321746	-0.439351	-1.74842	-0.562731	0	-0.655659	-0.393257	2.69059	-0.0405063	-0.744041	-1.86382	3.25691	1.04344	-1.27119	-0.547723	1.09823	0.407012	0.881631	-0.485884	0.439546	-1.17701	1.71705	0.681229	0.509779	-0.479959	-0.1513	0.885749	0.230849
			10	0.0135437	0.715644	0.399844	1.30586	-2.46285	-2.0048	0.581836	0.657418	0.0910655	-0.72039	1.43776	0.521117	-0.460904	-1.10706	0.705887	1.6498	-0.759592	0.674225	2.39753	-0.13635	-1.01991	-0.562731	1.04697	2.25838	6.34829	4.05291	1.57975	-0.744041	-0.47031	-0.126892	-0.531562	-0.165807	1.27802	1.09823	0.407012	-2.23001	-0.0971768	-0.574791	-1.17701	0.572351	-0.752937	1.60216	2.138	-0.1513	0.147625	-1.41807
			10.5	-0.528206	-0.278306	-0.690639	0.537709	-2.46285	-2.0048	1.95086	0.0107773	2.82303	-0.39294	-0.0368658	-0.70504	-1.19835	1.16383	-0.124568	0.245716	0.891695	2.8609	0.321746	0.772653	-0.291404	-0.562731	1.04697	-0.655659	1.85393	4.73407	7.25063	-0.744041	-0.47031	3.25691	-1.31906	-0.718497	3.10376	-0.85418	-1.33732	-0.847057	1.45765	0.777659	-1.17701	0.572351	-0.752937	0.509779	-0.479959	-0.907798	-0.590499	-1.41807
			11	0.284419	2.30596	-1.05413	-0.998602	-2.46285	-2.0048	0.581836	-0.20477	2.51948	0.58941	0.700449	-0.70504	0.276543	-1.10706	1.12111	1.6498	-0.759592	-0.23689	-1.1313	0.166651	0.801361	-0.562731	-0.697982	-0.655659	3.53931	2.69059	3.2	-0.744041	-1.51544	1.56501	0.255937	-0.718497	-0.547723	0.122026	0.988457	-1.19279	-0.874592	3.48256	-1.17701	0.572351	-0.752937	-0.40054	2.138	-0.1513	-1.22318	0.0659569
			11.5	0.284419	-0.675886	1.49033	0.537709	-2.46285	-2.0048	1.26635	0.872965	4.94789	0.26196	1.43776	0.521117	0.645266	0.596107	1.95157	1.6498	-1.08985	0.674225	1.15206	0.469652	0.437106	-0.562731	-1.04697	-0.655659	2.41572	-0.715219	1.57975	-0.744041	-0.47031	-0.126892	-0.925312	-1.27119	1.27802	0.610129	-0.755879	0.190156	-0.485884	1.11577	-1.17701	2.86176	-0.0358542	1.4201	3.88331	0.983447	-0.695945	-1.25318
			12	0.555294	-1.86863	-1.41763	-0.230447	-2.46285	-2.0048	0.581836	-0.85141	2.51948	0.58941	-0.0368658	1.1342	-0.460904	-0.539335	-0.955023	-0.456329	-1.08985	1.22089	2.18995	0.772653	-1.01991	-0.562731	0.348991	-0.655659	2.97752	5.41523	4.82025	-0.744041	-0.818687	5.79476	-0.137812	-0.718497	1.27802	0.122026	-0.755879	-1.88427	-0.485884	1.45388	-1.17701	0.858527	-0.0358542	1.4201	-0.479959	0.226949	-0.0632678	-1.74786
			12.5	0.0135437	-1.07347	1.12683	-0.998602	-2.46285	-2.0048	-0.102677	0.872965	2.21593	1.24431	2.9124	0.521117	-0.829628	0.028386	2.3668	0.94776	0.23118	2.49645	2.81269	1.07565	-0.655659	-0.562731	1.39596	0.801361	2.41572	4.73407	1.57975	-0.744041	0.574823	-0.126892	1.04344	0.939573	-0.547723	1.58633	0.407012	-0.155582	2.23507	0.439546	-1.17701	0.858527	-0.0358542	-0.0364128	-0.479959	-0.907798	0.147625	-1.74786
			13	-1.34083	0.119274	0.399844	0.537709	-2.22604	-2.0048	0.581836	1.51961	1.00172	-0.06549	1.43776	-0.70504	-1.56708	-1.10706	3.19725	-1.15837	-1.08985	-0.23689	0.736903	0.772653	0.801361	-0.562731	0	-0.655659	5.2247	4.05291	12.9215	0.909384	-0.47031	4.94881	3.79968	-0.165807	1.27802	0.122026	0.988457	-1.19279	-1.65201	0.777659	-1.17701	1.1447	1.39831	-0.218477	0.392694	1.73995	0.253071	1.05531
			13.5	-0.528206	0.318064	-1.05413	-0.230447	-2.46285	-2.0048	-0.102677	4.96836	-1.12314	-1.37529	1.43776	-0.70504	-0.460904	-1.10706	3.19725	-0.456329	-0.0990773	-0.0546669	0.736903	0.166651	-1.01991	-0.562731	-0.348991	0.801361	-0.393257	-0.715219	0.76962	-0.744041	-0.121932	0.719057	0.255937	-1.27119	-0.547723	-0.366077	-0.755879	-0.847057	0.291531	0.439546	-1.17701	2.28941	1.39831	0.873906	3.01065	0.983447	-0.27416	1.54999
			14	0.555294	-0.874676	1.49033	-0.230447	-2.46285	-2.0048	1.95086	1.73515	-1.73024	-1.70274	-0.774181	0.521117	1.01399	-1.67478	2.3668	1.6498	0.891695	1.22089	3.643	-0.439351	0.437106	-0.562731	-0.697982	-0.655659	2.41572	-0.0340581	-0.0405063	2.56281	-0.818687	2.41096	-1.31906	-1.27119	2.19089	-0.85418	0.407012	-1.53853	0.291531	1.45388	-1.17701	2.57558	0.681229	0.509779	5.62861	-0.1513	0.147625	0.0659569
			14.5	0.555294	-0.079516	-1.41763	-0.998602	-2.46285	-2.0048	0.581836	0.441871	4.03724	-1.37529	-0.0368658	-0.70504	-0.0921809	1.73155	0.705887	0.94776	-0.0990773	1.22089	2.81269	1.07565	-0.655659	-0.562731	-0.348991	-0.655659	5.7865	2.00943	1.57975	0.909384	0.574823	1.56501	-1.31906	-1.27119	0.365148	2.07444	-1.33732	-0.501319	3.7899	-0.912904	-0.417649	2.57558	-0.0358542	0.873906	1.26535	2.11819	1.09664	-0.0989354
			15	-0.257331	-1.27226	1.12683	-0.998602	-2.46285	-1.64029	-0.787189	-0.20477	1.60882	-1.70274	-0.774181	-0.70504	0.276543	-1.10706	-0.955023	0.245716	0.23118	1.40312	0.114168	0.166651	-1.38417	-0.562731	-1.04697	-0.655659	9.71907	4.05291	3.2	2.56281	-1.16707	3.25691	-0.531562	-1.27119	3.10376	0.122026	-0.174434	-2.57574	-0.485884	1.45388	-0.417649	1.43088	-0.752937	-0.40054	2.138	-1.28605	1.20209	-0.758505
			15.5	1.09704	-0.675886	-0.690639	2.07402	-2.46285	-2.0048	-0.102677	1.30406	1.30527	-1.70274	-0.0368658	-0.0919618	-1.56708	-1.10706	1.53634	-1.15837	-0.429335	-0.783558	-0.716145	0.469652	0.437106	-0.562731	-1.39596	5.17242	6.91009	5.41523	-0.0405063	2.56281	-1.16707	0.719057	-0.531562	-0.718497	-0.547723	0.610129	0.988457	-0.501319	1.06895	0.439546	-1.17701	2.86176	-1.47002	-0.218477	0.392694	1.73995	0.0421785	-0.593612
			16	0.0135437	1.90838	0.0363494	0.537709	-2.46285	-2.0048	1.26635	0.657418	2.51948	-1.37529	1.43776	-0.0919618	-1.56708	0.596107	0.705887	0.94776	1.22195	-0.419113	0.944482	-0.439351	-1.38417	-0.562731	-1.04697	0.801361	-0.393257	2.69059	4.82025	2.56281	-0.818687	-0.126892	-0.137812	-1.27119	-0.547723	-0.85418	0.407012	0.881631	1.45765	-0.912904	-0.417649	0.286176	-0.0358542	-0.40054	0.392694	-0.529549	-0.168714	0.230849
			16.5	0.826169	-0.675886	-0.690639	-0.998602	-1.27879	0.546764	-0.787189	-0.85141	-0.212486	-0.06549	-0.0368658	1.1342	0.276543	-0.539335	-0.124568	0.94776	0.891695	0.856447	0.321746	1.98466	0.072851	-0.562731	0.348991	-0.655659	0.730335	3.37175	4.01012	-0.744041	-1.51544	1.56501	0.649687	-0.718497	-0.547723	1.09823	-0.755879	0.535893	-0.485884	-0.236679	-1.17701	0.572351	2.1154	0.509779	-0.479959	3.25294	0.885749	-0.42872
			17	0.284419	0.119274	0.0363494	-0.998602	-1.27879	0.911274	-0.787189	-0.20477	1.91237	0.91686	-0.0368658	-0.70504	-0.0921809	0.596107	-0.124568	0.94776	0.23118	-1.148	-1.1313	0.166651	-0.655659	-0.562731	0.697982	0.801361	0.168539	2.69059	1.57975	-0.744041	-0.121932	3.25691	-0.137812	-1.27119	-0.547723	0.122026	-0.755879	-1.88427	-0.485884	0.439546	-1.17701	0.286176	2.1154	-0.40054	3.88331	0.605198	2.25655	-0.593612
			17.5	0.0135437	1.31201	0.399844	-0.230447	-1.04198	0.182255	-0.102677	4.10617	1.30527	0.26196	-0.0368658	0.521117	-0.460904	0.028386	0.705887	0.245716	-0.429335	0.492002	1.15206	0.469652	-0.291404	-0.562731	0	-0.655659	4.10111	0.647103	1.57975	0.909384	-0.121932	5.79476	0.649687	-1.27119	0.365148	-0.366077	0.407012	-0.155582	2.23507	-0.236679	-1.17701	2.28941	0.681229	1.78423	3.88331	-0.1513	0.463964	-0.263828
			18	0.284419	-1.27226	-1.05413	-0.230447	-1.98923	-1.27578	1.26635	1.9507	-0.212486	-0.72039	-0.774181	0.521117	0.645266	-1.10706	1.95157	0.245716	-0.429335	-0.419113	-0.0934103	1.37865	0.072851	-0.562731	-1.04697	-0.655659	9.71907	0.647103	2.38987	-0.744041	-0.47031	3.25691	-1.31906	-1.27119	0.365148	-0.366077	0.988457	-0.501319	-0.874592	0.439546	-1.17701	2.28941	8.56914	0.509779	1.26535	-0.1513	0.253071	-1.08829
			18.5	0.0135437	-0.874676	0.399844	-0.998602	-1.04198	0.546764	1.26635	3.02843	1.00172	-0.72039	-0.0368658	-0.70504	-0.829628	-0.539335	-0.539796	0.245716	-0.0990773	-1.33023	-1.1313	0.469652	-0.655659	-0.562731	1.39596	-0.655659	2.97752	4.05291	1.57975	-0.744041	-0.47031	3.25691	-1.31906	-1.27119	0.365148	0.610129	-1.91877	-0.501319	1.84636	1.11577	-1.17701	0.572351	0.681229	1.23803	6.50126	-1.28605	0.253071	-1.25318
			19	-0.528206	2.30596	0.0363494	-0.998602	-1.5156	-0.546764	2.63537	0.657418	0.394617	-0.39294	-0.0368658	0.521117	-1.56708	1.16383	0.705887	0.245716	-1.08985	-0.23689	0.114168	0.469652	-0.291404	-0.562731	-1.39596	-0.655659	0.730335	0.647103	1.57975	0.909384	-0.47031	-0.972842	-0.925312	-1.27119	-0.547723	0.122026	0.407012	0.535893	1.84636	0.101434	-0.417649	1.43088	1.39831	2.14835	2.138	-0.1513	1.09664	-1.41807
			19.5	0.555294	0.914434	0.763338	-0.230447	-2.46285	-2.0048	0.581836	-0.20477	1.30527	-0.06549	-0.774181	-0.0919618	2.12016	-1.10706	1.12111	0.94776	-0.759592	2.49645	1.56722	-0.439351	-0.291404	-0.562731	3.48991	-0.655659	7.47189	1.32826	2.38987	-0.744041	-1.16707	0.719057	0.255937	-0.718497	0.365148	1.09823	3.31424	-0.847057	1.06895	1.11577	-1.17701	0	2.1154	0.691843	3.88331	0.983447	0.674856	-0.0989354
			20	2.18054	1.11322	-1.05413	2.84217	-2.46285	-2.0048	-0.102677	2.16625	-0.516038	0.58941	-0.774181	-0.70504	-0.829628	-1.10706	1.12111	0.94776	-0.759592	2.31423	0.321746	0.469652	0.437106	-0.562731	1.74496	-0.655659	13.0898	-0.0340581	1.57975	-0.744041	-0.121932	0.719057	4.58718	-1.27119	0.365148	-0.366077	0.407012	-0.847057	-0.874592	0.777659	-1.17701	1.43088	-0.752937	1.4201	4.75596	0.226949	0.147625	-0.263828
			20.5	0.284419	1.31201	-1.05413	-0.998602	-2.46285	-2.0048	2.63537	1.08851	0.0910655	3.53646	-0.774181	-0.70504	-0.829628	-1.10706	1.12111	-1.15837	-0.429335	-1.148	-0.716145	-0.13635	-0.655659	0.562731	-0.348991	-0.655659	6.34829	-0.715219	-0.850632	-0.744041	1.96833	0.719057	-1.31906	-1.27119	0.365148	0.610129	0.407012	-1.19279	1.06895	-0.912904	-1.17701	1.71705	-1.47002	0.691843	1.26535	-0.907798	1.62387	-0.42872
			21	0.0135437	-0.079516	-0.327145	-0.230447	-2.46285	-2.0048	0.581836	3.24398	2.21593	-0.72039	-0.774181	-0.70504	-0.0921809	-0.539335	0.705887	-0.456329	-1.08985	1.94978	0.529325	0.469652	-1.74842	-0.562731	-0.697982	-0.655659	0.168539	-0.0340581	-0.850632	-0.744041	0.226445	0.719057	-0.925312	-1.27119	0.365148	-0.85418	-1.33732	-1.53853	1.06895	0.101434	-1.17701	3.43411	-1.47002	1.96629	6.50126	-0.1513	0.0421785	-0.923397
			21.5	1.63879	-0.477096	-0.690639	-0.230447	-2.46285	-2.0048	-0.102677	4.75281	2.51948	0.58941	-0.774181	1.1342	-1.9358	-1.67478	-0.124568	1.6498	-1.08985	-0.0546669	0.114168	-0.439351	-0.291404	-0.562731	0.697982	-0.655659	1.85393	-0.0340581	-0.850632	-0.744041	1.61996	4.10286	1.04344	-1.27119	0.365148	1.09823	-1.33732	-1.19279	-0.485884	-0.912904	-1.17701	1.43088	-0.0358542	1.4201	-1.35261	0.226949	1.72932	0.230849
			22	2.18054	1.90838	1.12683	-0.230447	-2.46285	-2.0048	-0.102677	7.12382	4.03724	0.91686	-0.0368658	-0.70504	-0.460904	-0.539335	1.53634	-0.456329	-0.759592	-0.23689	1.7748	-0.439351	-1.01991	-0.562731	0	0.801361	7.47189	-0.715219	-0.0405063	-0.744041	-1.51544	4.94881	-0.531562	-1.27119	0.365148	1.58633	-0.174434	-2.57574	3.7899	0.439546	4.89789	2.86176	-0.752937	1.60216	8.24657	0.983447	0.253071	1.54999
			22.5	-0.528206	-0.874676	-0.690639	-0.998602	-2.46285	-2.0048	0.581836	0.872965	5.85855	-0.06549	2.9124	-0.70504	0.276543	0.028386	1.95157	-1.15837	-1.08985	-0.601335	0.736903	-0.439351	-1.01991	-0.562731	1.04697	-0.655659	0.730335	1.32826	-0.850632	-0.744041	-1.51544	1.56501	-0.531562	-0.718497	-0.547723	1.58633	0.988457	-0.155582	2.23507	0.439546	7.17597	0.572351	-1.47002	1.4201	2.138	0.226949	-0.485053	1.71488
			23	-0.528206	0.119274	0.0363494	-0.998602	-2.22604	-2.0048	0.581836	0.226324	1.30527	-0.72039	4.38703	2.36035	-1.19835	-0.539335	-0.539796	0.245716	-1.08985	-0.419113	0.321746	0.469652	-0.655659	-0.562731	1.74496	-0.655659	-0.393257	-0.715219	-0.0405063	-0.744041	-0.47031	-0.126892	0.255937	0.386883	-0.547723	-1.34228	2.73279	-0.155582	1.06895	0.101434	2.6198	2.28941	-0.752937	-0.0364128	0.392694	1.73995	0.56941	0.230849
			23.5	-0.257331	-0.675886	0.763338	-0.230447	-1.27879	0.546764	-0.102677	-0.20477	1.60882	0.58941	-0.0368658	-0.70504	-1.9358	-1.10706	-2.20071	-1.15837	-1.08985	3.22534	0.944482	-0.439351	-0.291404	0.562731	-0.697982	0.801361	4.10111	1.32826	0.76962	-0.744041	-0.121932	-0.126892	0.255937	1.49226	0.365148	-0.85418	-0.174434	-1.53853	-0.0971768	0.439546	0.341713	3.72028	2.1154	0.509779	1.26535	0.605198	-0.168714	-0.923397
			24	1.09704	-0.278306	-1.78112	-0.998602	-1.04198	0.182255	-0.787189	0.872965	1.60882	-0.39294	-0.774181	-0.70504	-0.829628	0.028386	1.12111	-0.456329	0.891695	1.40312	0.321746	0.772653	-0.291404	-0.562731	2.44294	-0.655659	2.97752	-0.0340581	0.76962	-0.744041	-0.818687	2.41096	0.255937	-1.27119	-0.547723	1.09823	0.988457	-0.847057	2.23507	0.439546	0.341713	3.72028	-0.0358542	0.145651	0.392694	-0.1513	1.51843	-0.923397
			24.5	0.555294	1.5108	1.85382	2.07402	-1.5156	-0.546764	-0.787189	-0.420316	1.30527	-0.72039	-0.0368658	-0.70504	0.276543	0.596107	1.12111	0.245716	0.891695	-0.601335	2.18995	-1.04535	0.072851	-0.562731	0	2.25838	0.730335	-0.715219	4.01012	-0.744041	-1.51544	2.41096	1.04344	-0.718497	1.27802	-0.85418	0.407012	-2.23001	1.06895	-0.574791	-0.417649	2.00323	0.681229	-0.0364128	1.26535	-0.529549	0.885749	0.890418
			25	1.09704	-0.079516	0.399844	-0.230447	-2.22604	0.546764	-0.787189	1.30406	1.91237	-1.37529	0.700449	-0.70504	-1.9358	0.028386	2.3668	0.94776	-0.429335	-0.965781	1.35964	0.469652	-1.38417	-0.562731	1.39596	0.801361	4.10111	-0.0340581	3.2	-0.744041	-0.121932	0.719057	0.255937	0.386883	0.365148	-1.34228	1.5699	-0.501319	-0.485884	-1.25102	-1.17701	1.1447	-0.0358542	1.23803	5.62861	1.3617	0.780302	1.87977
			25.5	0.0135437	0.715644	0.0363494	0.537709	-1.75241	-0.911274	-0.787189	0.0107773	-0.212486	-1.70274	2.17508	-0.70504	1.75144	0.028386	0.705887	0.94776	-0.759592	-0.0546669	0.529325	1.07565	0.437106	-0.562731	-0.348991	-0.655659	-0.955053	2.69059	4.82025	-0.744041	-1.51544	1.56501	0.649687	1.49226	-0.547723	-1.83039	0.988457	-1.19279	0.680238	0.439546	-1.17701	2.00323	-0.0358542	1.4201	8.24657	0.983447	0.463964	-0.593612
			26	0.0135437	-0.477096	-0.690639	2.07402	-2.46285	-2.0048	-0.102677	-0.420316	1.30527	-0.39294	-0.0368658	-0.70504	-1.56708	1.16383	0.290659	-0.456329	-1.08985	3.22534	-1.75404	-0.742352	0.437106	-0.562731	-0.348991	-0.655659	1.85393	-0.0340581	-0.0405063	-0.744041	1.61996	0.719057	-0.137812	-0.718497	-0.547723	0.610129	0.407012	-1.53853	1.84636	0.101434	1.10108	0	-0.0358542	1.78423	2.138	0.983447	0.885749	-2.24254
			26.5	-0.257331	0.318064	1.49033	-0.230447	-2.46285	-2.0048	1.26635	0.226324	-0.516038	-1.04784	-0.774181	-0.0919618	0.645266	1.73155	-0.539796	-1.15837	0.23118	0.856447	-0.716145	0.772653	0.437106	-0.562731	0	-0.655659	5.2247	6.77755	1.57975	-0.744041	-0.47031	0.719057	0.255937	-0.718497	-0.547723	-1.83039	-0.174434	0.535893	-0.874592	-1.25102	0.341713	0.858527	-0.0358542	0.145651	1.26535	-0.907798	0.463964	-0.263828
			27	1.63879	0.119274	-0.327145	2.07402	-2.46285	-2.0048	-0.102677	0.872965	0.394617	-1.04784	-0.774181	-0.70504	1.75144	-1.10706	1.95157	-1.15837	-0.759592	2.49645	1.15206	0.166651	0.072851	-0.562731	1.39596	9.54348	0.730335	1.32826	4.01012	-0.744041	-0.47031	-0.126892	-0.925312	-1.27119	0.365148	-0.366077	-1.33732	1.22737	-0.485884	-1.58913	-1.17701	1.71705	-0.0358542	0.145651	3.01065	-1.28605	0.463964	0.890418
			27.5	1.36792	0.914434	-0.327145	-0.230447	-2.46285	-2.0048	-0.102677	1.9507	-2.6409	-0.39294	1.43776	-0.70504	1.38271	1.16383	0.705887	-0.456329	-0.429335	0.492002	-0.300989	-0.439351	-0.291404	-0.562731	0.348991	2.25838	10.2809	1.32826	4.01012	-0.744041	-0.818687	3.25691	1.43719	-0.718497	-0.547723	1.09823	-0.755879	-0.847057	1.06895	0.101434	-1.17701	0.858527	1.39831	-0.0364128	2.138	-1.28605	0.253071	-1.74786
		tone+shock	28
			28.5
			29
			29.5
		post-tone	30	0.0135437	-1.27226	-2.8716	-0.998602	-2.46285	-2.0048	-0.102677	1.30406	1.00172	1.57176	-0.774181	-0.0919618	0.276543	2.29927	1.53634	-0.456329	-0.429335	-0.965781	0.114168	0.166651	-1.01991	0.562731	0	-0.655659	-0.393257	-0.715219	0.76962	-0.744041	-0.121932	-0.126892	-0.925312	-0.718497	-0.547723	-0.85418	0.407012	0.190156	1.06895	3.48256	-0.417649	-1.43088	-1.47002	0.145651	0.392694	-0.907798	-0.485053	-0.0989354
			30.5	-0.257331	0.318064	-2.8716	-0.230447	-2.46285	-1.64029	-0.102677	0.657418	1.00172	0.58941	-0.0368658	-0.0919618	-0.460904	-0.539335	0.290659	-1.15837	2.54298	-1.148	0.529325	0.166651	-1.01991	-0.562731	-1.04697	0.801361	0.168539	-0.0340581	1.57975	-0.744041	1.27158	1.56501	0.649687	-1.27119	0.365148	-0.85418	0.988457	0.535893	-1.2633	1.45388	1.10108	-2.28941	-0.752937	1.23803	-0.479959	-0.907798	0.991195	-1.74786
			31	-1.06996	1.31201	-2.8716	-0.998602	-2.46285	-2.0048	-0.787189	-0.420316	0.394617	-0.39294	-0.0368658	-0.0919618	-0.829628	-1.67478	2.78202	-0.456329	1.22195	-1.148	-0.300989	0.166651	-1.38417	-0.562731	0	0.801361	0.168539	-0.0340581	-0.0405063	-0.744041	-0.121932	1.56501	0.255937	-0.165807	0.365148	1.09823	0.988457	-0.155582	0.291531	1.792	1.10108	-1.43088	-1.47002	-0.0364128	3.01065	-0.529549	0.885749	-1.25318
			31.5	-1.06996	0.119274	-2.8716	-0.230447	-2.46285	-2.0048	-0.787189	1.30406	-0.516038	-1.04784	-0.774181	-0.70504	1.75144	-1.10706	0.290659	0.245716	0.561438	0.127556	-1.96162	0.166651	-1.38417	-0.562731	-1.04697	2.25838	-0.955053	-0.0340581	2.38987	-0.744041	-0.47031	4.10286	-0.531562	0.939573	2.19089	0.610129	1.5699	-1.88427	1.45765	0.777659	0.341713	-2.28941	0.681229	0.327715	3.88331	-0.907798	0.56941	-2.24254
			32	-1.34083	-1.07347	-2.8716	-0.230447	-1.04198	-0.911274	1.26635	-0.635863	1.00172	-1.04784	0.700449	-0.70504	-0.0921809	0.596107	4.02771	-0.456329	-0.429335	-0.601335	-2.58435	0.772653	0.072851	-0.562731	0.348991	0.801361	1.85393	-0.0340581	1.57975	-0.744041	2.31671	4.94881	-0.531562	-0.718497	0.365148	-0.366077	-0.174434	1.57311	0.680238	-0.236679	-0.417649	-2.00323	-1.47002	-0.0364128	1.26535	-0.529549	0.56941	-1.25318
			32.5	-0.257331	0.119274	-2.8716	-0.230447	-1.75241	-1.27578	-0.102677	1.08851	1.30527	-0.72039	-0.774181	-0.70504	2.12016	1.16383	1.95157	-0.456329	0.23118	-0.23689	-1.33888	0.772653	-0.291404	-0.562731	-1.74496	-0.655659	-0.955053	-0.0340581	-0.850632	-0.744041	-0.121932	0.719057	-0.531562	0.939573	3.10376	0.610129	-0.174434	-2.57574	0.291531	-1.25102	-1.17701	-2.00323	-1.47002	-0.218477	0.392694	-1.28605	1.30753	-1.91275
			33	-1.06996	-0.079516	-2.8716	-0.230447	-1.98923	-1.64029	1.26635	0.441871	4.03724	0.26196	-0.0368658	1.1342	-0.460904	0.596107	0.705887	-1.15837	-0.759592	-0.965781	-1.75404	1.07565	-0.655659	-0.562731	-0.697982	-0.655659	0.168539	-0.715219	-0.850632	0.909384	0.226445	5.79476	1.83094	-0.165807	2.19089	0.122026	2.73279	-0.155582	2.62377	0.777659	-1.17701	-1.71705	-0.752937	0.509779	0.392694	-0.1513	0.253071	-2.40743
			33.5	0.0135437	-0.278306	-2.8716	0.537709	-1.5156	-1.64029	0.581836	-0.85141	1.00172	-0.06549	-0.0368658	1.74727	-0.460904	-0.539335	-0.124568	6.56412	0.23118	1.76756	0.321746	0.166651	-1.74842	-0.562731	-0.348991	-0.655659	-0.955053	-0.715219	0.76962	0.909384	0.574823	3.25691	3.01218	-0.165807	2.19089	-0.366077	0.407012	-0.501319	0.680238	-0.236679	0.341713	-0.858527	-0.752937	0.327715	2.138	4.38769	1.30753	-2.40743
			34	0.555294	-1.27226	-1.78112	-0.998602	-1.75241	-1.27578	0.581836	2.81289	-0.819589	-1.37529	-0.774181	1.1342	0.645266	-1.67478	-0.124568	2.35185	-0.0990773	2.49645	-2.37677	-0.439351	-0.291404	-0.562731	-1.39596	-0.655659	-0.955053	-0.0340581	-0.850632	2.56281	-0.121932	6.64071	3.40593	-0.718497	3.10376	-1.34228	-0.755879	-0.847057	-0.0971768	0.439546	-0.417649	-0.858527	-0.752937	0.145651	1.26535	0.605198	-0.0632678	-0.0989354
			34.5	0.826169	-1.47105	-2.8716	-0.230447	-2.46285	-2.0048	-0.102677	3.24398	0.394617	1.89921	-0.0368658	-0.0919618	-0.0921809	0.596107	-0.955023	1.6498	-0.429335	1.03867	2.60511	-0.13635	0.072851	-0.562731	-0.348991	-0.655659	0.168539	-0.0340581	-0.850632	0.909384	-0.818687	3.25691	0.649687	0.939573	1.27802	0.122026	1.5699	-0.847057	-0.485884	0.777659	-1.17701	-1.71705	-1.47002	2.69454	1.26535	-0.529549	-0.27416	-0.263828
			35	-0.799081	-1.27226	-2.8716	-0.998602	-2.46285	-1.64029	0.581836	0.441871	2.51948	0.58941	-0.774181	-0.70504	1.38271	0.028386	-0.124568	0.94776	0.23118	-1.33023	0.321746	-1.04535	0.072851	0.562731	-0.697982	0.801361	-0.393257	-0.715219	-0.850632	-0.744041	-1.51544	3.25691	2.22469	0.386883	0.365148	-0.366077	-0.174434	0.190156	2.23507	-0.912904	-1.17701	-2.28941	-1.47002	0.691843	-1.35261	-0.1513	0.253071	-2.24254
			35.5	0.0135437	-0.477096	-2.8716	-0.998602	-2.22604	-2.0048	0.581836	1.73515	3.12658	1.24431	-0.0368658	-0.70504	-0.0921809	-1.10706	-0.124568	-0.456329	-0.429335	1.03867	-0.716145	0.166651	-0.655659	-0.562731	-1.04697	0.801361	-0.955053	-0.715219	-0.850632	4.21623	1.61996	3.25691	1.43719	3.15033	0.365148	-0.85418	-0.174434	-1.19279	-1.65201	0.101434	1.86044	-2.00323	-0.0358542	0.509779	-0.479959	2.87469	-1.01228	-1.41807
			36	-0.257331	-1.47105	-2.8716	-0.998602	-2.46285	-2.0048	2.63537	1.73515	1.60882	0.58941	-0.774181	-0.70504	1.01399	-1.10706	-1.78548	-1.15837	1.22195	-1.33023	0.114168	-0.13635	0.072851	1.68819	-0.697982	-0.655659	-0.393257	-0.715219	-0.850632	0.909384	0.923201	4.10286	1.04344	0.386883	2.19089	0.122026	-0.755879	-2.57574	-0.0971768	2.13011	0.341713	-2.57558	-0.752937	-0.582604	-0.479959	1.3617	-0.168714	0.395741
			36.5	-0.528206	-1.86863	-2.50811	1.30586	-1.5156	-0.182255	4.0044	0.441871	1.00172	-0.06549	-0.774181	-0.0919618	0.645266	-1.10706	-0.955023	-1.15837	0.891695	1.94978	-0.716145	-0.742352	-0.655659	-0.562731	0	-0.655659	0.168539	0.647103	1.57975	2.56281	0.226445	0.719057	2.61843	-0.165807	0.365148	-0.85418	0.407012	-1.88427	0.291531	0.777659	-1.17701	-2.00323	-1.47002	-0.946732	0.392694	0.226949	-1.11773	1.54999
			37	-0.799081	-1.47105	-2.8716	-0.230447	-0.805163	0.182255	1.26635	-0.420316	0.394617	0.58941	-0.774181	-0.70504	0.276543	-1.10706	-0.539796	-0.456329	0.561438	1.76756	-2.16919	-0.439351	-1.01991	-0.562731	-1.04697	-0.655659	-0.955053	-0.715219	0.76962	0.909384	0.574823	3.25691	-0.531562	-1.27119	0.365148	0.610129	-0.174434	-1.53853	-1.2633	1.792	-0.417649	-0.572351	-1.47002	-0.946732	-1.35261	-0.1513	-0.27416	-0.593612
			37.5	0.555294	-0.079516	-2.8716	-0.998602	-1.5156	0.911274	-0.102677	-0.420316	0.698169	-0.39294	-0.774181	-0.70504	-0.829628	-0.539335	2.3668	1.6498	-0.0990773	-0.601335	-2.79193	-0.742352	-1.38417	-0.562731	-1.04697	-0.655659	-0.955053	1.32826	0.76962	-0.744041	-1.86382	2.41096	-0.925312	0.386883	0.365148	-0.85418	2.15135	-2.23001	-1.2633	3.82067	-1.17701	-1.1447	-1.47002	-0.946732	-0.479959	0.605198	-0.379607	-1.74786
			38	-0.799081	0.715644	-2.8716	-0.998602	-0.568351	0.546764	-0.102677	-0.85141	0.698169	1.24431	-0.774181	-0.70504	-0.0921809	-1.10706	-0.124568	1.6498	-0.0990773	-0.419113	-0.716145	1.68166	-1.01991	-0.562731	-0.348991	-0.655659	0.168539	2.00943	1.57975	4.21623	0.923201	4.94881	1.43719	0.386883	0.365148	-1.34228	-0.174434	-1.88427	0.291531	1.11577	-1.17701	-0.572351	-0.752937	-0.764668	-0.479959	0.226949	-1.53952	-1.41807
			38.5	-1.61171	0.516854	-2.8716	-0.998602	-0.568351	0.182255	0.581836	2.81289	0.394617	1.89921	-0.774181	1.1342	0.645266	-1.10706	-0.124568	-1.15837	-0.759592	-0.601335	0.529325	-0.439351	-1.01991	-0.562731	-1.39596	-0.655659	-0.955053	-0.0340581	0.76962	0.909384	1.61996	0.719057	1.04344	-1.27119	0.365148	-0.366077	-1.33732	2.61032	0.291531	0.777659	-1.17701	-0.858527	-0.0358542	-0.764668	-1.35261	-0.529549	-1.01228	-0.0989354
			39	-0.528206	0.318064	-2.8716	-0.230447	-0.331538	0.182255	0.581836	1.51961	0.698169	0.91686	1.43776	-0.0919618	-1.19835	1.16383	-0.124568	-1.15837	-0.0990773	-0.783558	0.529325	-1.04535	-0.655659	0.562731	-0.348991	-0.655659	0.168539	-0.0340581	-0.850632	0.909384	0.574823	-0.126892	1.04344	-0.718497	-0.547723	-0.366077	3.89568	-1.88427	-0.0971768	0.101434	-1.17701	-2.28941	-1.47002	-0.218477	4.75596	0.605198	-0.379607	-1.58297
			39.5	1.36792	-0.477096	-2.8716	-0.998602	-1.27879	0.546764	-0.102677	1.08851	0.0910655	2.22666	-0.0368658	-0.70504	-0.460904	-1.67478	1.12111	-0.456329	-0.0990773	0.127556	-0.508567	0.469652	-1.01991	-0.562731	-0.697982	-0.655659	-0.393257	-0.715219	1.57975	-0.744041	-0.121932	8.3326	0.255937	-0.718497	0.365148	0.610129	0.988457	-0.501319	0.680238	-0.236679	-1.17701	-0.858527	-1.47002	-0.218477	-0.479959	0.226949	-0.379607	-1.91275
[truncated: 159 more columns]

## Sheet: Panel D
Panel D	Naïve Tone onset	session:		1T38rec5-5T	1T38rec5-5T	1T38rec5-5T	1T38rec5-5T	2T38rec7-5T	2T38rec7-5T	2T38rec7-5T	2T38rec7-5T	2T38rec7-5T	2T38rec7-5T	2T38rec8-5T	2T38rec8-5T	2T38rec9-5T	2T38rec9-5T	2T38rec11-5T	2T38rec11-5T	2T38rec11-5T	2T38rec11-5T	2T38rec13-5T	2T38rec13-5T	2T38rec13-5T	2T38rec13-5T	2T38rec13-5T	4T38rec6-5T	4T38rec6-5T	9J40rec2-5T	9J40rec2-5T	9J40rec2-5T	9J40rec2-5T	9J40rec2-5T	9J40rec2-5T	9J40rec2-5T	9J40rec2-5T	9J40rec2-5T	9J40rec2-5T	9J40rec2-5T	9J40rec3-5T	9J40rec3-5T	9J40rec4-5T	9J40rec4-5T	9J40rec4-5T	9J40rec4-5T	9J40rec4-5T	9J40rec4-5T	9J40rec6-5T	9J40rec6-5T
		cell:		sig001a	sig004a	sig006a	sig007a	sig004a	sig005a	sig006a	sig007a	sig009a	sig010a	sig004a	sig005a	sig001a	sig009a	sig005a	sig005b	sig006a	sig010a	sig003a	sig005a	sig005b	sig006a	sig006b	sig003a	sig005a	sig002a	sig003a	sig004a	sig005a	sig005b	sig009a	sig009b	sig012a	sig012b	sig013a	sig013b	sig003a	sig005a	sig002a	sig004a	sig004b	sig007a	sig009a	sig012a	sig003a	sig004a
		pretone baseline	-10	1.84646	-0.675886	-0.543273	-0.628211	1.18552	1.88448	1.24403	0.508704	-0.577157	-0.317319	0.103967	-1.38827	1.88746	1.17468	0.397655	-0.223607	0.850753	0	0.0305334	1.11904	0.0199832	0.587267	-0.324893	-0.400463	-0.854932	-1.61201	0.889318	1.27823	0.850829	-1.19604	2.3202	0.621104	0.513701	0.924534	-0.935819	-0.917052	0.228678	-0.630643	-0.379409	1.10706	0.881631	0.14643	3.08875	-0.6662	-0.744338	-0.722086
				-0.0233729	-1.07347	-1.22236	-0.297574	-0.656065	0.872678	2.94272	-0.00862211	-0.359362	-0.317319	1.14364	-0.96437	1.88746	-0.850632	-0.378257	-0.223607	0.273971	1.49509	1.25187	1.75246	0.0199832	-0.0476162	-0.324893	0.327651	1.40338	-2.12376	-1.02614	1.77705	0.850829	-1.79706	-0.409447	-0.686484	1.5411	0.600136	-0.660578	-1.17179	-0.152452	-1.22187	0.463722	-0.596107	-0.097959	-1.10868	1.87747	-0.6662	-0.744338	-0.438915
				-0.0233729	-1.07347	-0.543273	0.694338	-0.195668	0.366778	-1.1541	-1.04327	0.294024	-2.11086	0.797079	-0.540471	-0.629153	-0.850632	-0.572235	-0.223607	0.418166	2.24264	0.641201	0.696761	0.419647	1.22215	-0.324893	-0.157758	1.08076	-0.588513	0.342045	1.02882	0.342871	-0.595014	-0.409447	-1.01338	2.0548	0.600136	0.165145	-0.152842	-0.533582	-1.22187	-0.941497	-0.596107	1.86122	0.564801	-0.545073	-0.6662	0.0391757	-0.438915
				-0.958288	-0.675886	1.494	-0.132255	-1.57686	1.63153	-1.05418	0.681146	-0.577157	0.372505	-0.242589	-0.328522	-1.25831	-0.0405063	0.979589	-0.223607	0.850753	0	0.0305334	0.274482	-0.37968	0.587267	-0.324893	-3.07022	0.112916	-0.0767625	0.0684091	0.904115	1.86674	0.366625	-0.409447	-1.34028	1.0274	-1.02185	-0.660578	0.101895	-0.914712	-1.22187	-0.0983654	-0.596107	-0.097959	1.81992	0.6662	-0.6662	-0.744338	-0.438915
				-1.42574	0.516854	-1.22236	1.52093	1.64592	0.113828	-0.55457	-0.525948	-0.141567	-1.00714	0.103967	1.79097	-0.629153	0.364557	1.36755	-0.223607	1.13914	0	-0.580134	0.696761	1.21897	0.904708	2.92404	-1.12858	0.435532	-0.0767625	-1.02614	-0.218235	-0.419065	-0.114195	-0.409447	-0.359587	0	-1.02185	-0.385337	-0.917052	-0.914712	-1.22187	-1.22254	-0.596107	-0.097959	-0.690313	-0.545073	-0.6662	-0.744338	-0.438915
				-0.49083	-1.07347	0.81491	0.198382	0.494926	0.366778	-0.15488	-0.525948	1.6008	-0.317319	-1.62881	-0.540471	1.25831	-0.850632	-0.184279	-0.223607	0.850753	2.24264	-0.580134	-0.570077	0.0199832	0.904708	-0.324893	0.813061	-1.17755	0.946738	-1.02614	0.0311764	0.0888925	0.607035	-0.409447	-0.0326897	0	-0.697456	-0.660578	-0.662315	-0.914712	-0.827719	0.182679	-0.596107	-1.07755	-1.10868	0.6662	-0.6662	-0.744338	-0.438915
				-0.958288	-0.278306	0.81491	1.19029	-0.425867	1.88448	-0.15488	0.853589	-0.359362	0.23454	1.14364	1.15512	-0.629153	0.76962	0.0096989	-0.223607	2.14851	0	-0.580134	-1.41464	1.21897	1.53959	-0.324893	0.570356	-1.17755	-0.0767625	0.0684091	-0.592351	0.0888925	0.72724	-0.409447	0.621104	-1.0274	-1.34625	-0.660578	-0.152842	-1.29584	-0.0394152	3.27416	2.81022	-0.097959	-1.10868	-0.545073	1.75635	0.0391757	0.127427
				2.31391	-0.278306	0.135818	1.35561	0.725124	0.366778	0.744422	-1.5606	-1.01275	-0.593248	0.103967	-0.116572	-1.74625e-16	1.57975	-0.960191	-0.223607	0.994948	0	-0.580134	-1.2035	2.41796	-0.0476162	-0.324893	1.05577	-0.854932	-0.0767625	-2.12068	1.40294	0.0888925	-1.19604	-0.409447	-0.359587	-0.513701	2.54652	0.990867	0.356631	-0.533582	0.748889	-0.0983654	1.10706	1.86122	-0.690313	-0.545073	-0.6662	0.0391757	-0.722086
				-0.0233729	-1.07347	1.494	0.859657	-0.195668	-0.392073	-0.354725	1.37091	0.294024	-0.869178	-0.242589	1.79097	-1.74625e-16	0.76962	-0.766213	-0.223607	0.273971	-0.747545	-0.580134	-1.83692	2.0183	0.904708	-0.324893	0.0849467	0.435532	-0.588513	-0.478864	0.155882	-0.927022	-0.354604	-0.409447	-1.34028	0.513701	1.24893	-0.385337	-0.662315	-0.152452	-0.433567	-0.0983654	1.10706	-0.097959	-0.271941	0.6662	-0.6662	0.822689	-0.438915
				-0.49083	1.70959	0.81491	-0.297574	0.264728	-0.897973	-0.654492	-0.181064	0.511819	-0.0413894	-0.242589	0.307327	-1.74625e-16	-1.2557	-0.960191	-0.223607	-1.60057	-0.747545	-0.580134	-0.781217	-0.779344	-1.31738	-0.324893	0.0849467	1.726	-0.0767625	-0.478864	-0.467646	-0.419065	0.126215	2.3202	0.294207	2.0548	0.275738	0.990867	3.15873	-0.914712	-0.827719	-0.660453	1.10706	-1.07755	-1.10868	-0.545073	0.545073	-0.744338	0.127427
			-5	-0.0233729	0.119274	-0.543273	-0.132255	1.41572	-1.15092	-0.354725	-0.181064	0.511819	0.924364	-0.589145	1.79097	-0.629153	0.76962	0.397655	-0.223607	-0.158615	0.747545	-0.580134	-0.992357	0.0199832	-1.31738	-0.324893	0.813061	1.08076	1.97024	1.16295	0.654704	0.342871	2.77072	-0.409447	-1.01338	0	-0.0486597	-0.110096	0.101895	0.609808	0.748889	-1.50358	1.10706	-0.097959	-0.690313	0.6662	-0.6662	0.0391757	1.26011
				-0.0233729	-0.278306	0.135818	-2.11608	0.955323	-1.15092	0.24481	-1.21572	-2.97291	1.47622	-1.97537	-0.328522	0.629153	-1.2557	0.591633	-0.223607	-0.447006	-0.747545	-0.580134	0.274482	-0.779344	-0.99994	-0.324893	0.813061	1.40338	0.434988	-0.478864	0.654704	1.35879	0.126215	-0.409447	1.6018	-0.513701	-0.373058	-0.110096	0.101895	0.609808	-0.433567	-1.22254	-0.596107	-0.097959	0.564801	-0.545073	1.75635	-0.744338	3.24231
				-0.0233729	1.70959	-1.22236	-1.4548	-0.656065	-1.65682	1.24403	-0.00862211	-0.577157	2.44198	1.49019	-0.752421	-1.74625e-16	-1.2557	3.11335	-0.223607	-0.447006	-0.747545	-0.580134	-0.358938	-1.17901	-0.99994	-0.324893	0.327651	-0.2097	0.434988	-0.478864	0.0311764	2.12072	0.24642	-0.409447	-0.359587	-1.0274	0.275738	3.46804	-0.152842	0.228678	0.945964	0.744766	-0.596107	-1.07755	0.14643	-0.545073	1.75635	0.0391757	0.693768
				-0.0233729	-0.675886	0.81491	0.198382	0.955323	-0.645023	-0.754415	-1.21572	0.729614	-0.317319	1.14364	-0.116572	-1.74625e-16	-0.0405063	-0.572235	-0.223607	0.129776	-0.747545	-0.580134	0.485622	-0.779344	-0.682499	-0.324893	-1.37128	-0.854932	-0.588513	1.98386	-1.09117	-0.927022	0.48683	-0.409447	-1.34028	-1.0274	-1.02185	-0.110096	0.356631	2.13433	1.73427	-0.0983654	-0.596107	-0.097959	1.81992	-0.545073	0.545073	-0.744338	0.693768
				1.379	-0.278306	0.81491	1.02498	-2.03725	-0.139123	-0.954259	-0.00862211	-0.359362	-0.317319	0.450523	0.731226	-1.25831	0.364557	-0.766213	-0.223607	-1.45637	-0.747545	0.0305334	0.907901	0.0199832	-0.99994	-0.324893	0.570356	0.435532	0.434988	-0.7525	-1.59	-0.927022	-0.955629	-0.409447	-0.0326897	-1.0274	0.275738	-0.660578	0.101895	-1.29584	0.354737	0.182679	-0.596107	-0.097959	-0.690313	-0.545073	1.75635	0.822689	0.976939
				-0.49083	-0.278306	0.135818	-0.297574	-0.886263	0.366778	-0.654492	1.37091	0.294024	0.648434	1.49019	-0.328522	0.629153	0.364557	0.397655	-0.223607	-0.591201	-0.747545	3.08387	0.696761	-0.779344	-0.365058	-0.324893	-0.643168	-0.854932	-0.588513	1.71023	-1.34058	-1.181	-0.715219	-0.409447	-0.0326897	-0.513701	-1.02185	-0.110096	0.611368	0.228678	2.12842	0.182679	-0.596107	1.86122	1.40154	-0.545073	0.545073	0.822689	-0.155744
				-0.0233729	2.10717	0.81491	-1.12417	-1.11646	-0.392073	0.944267	1.02603	0.511819	-0.869178	-0.589145	-0.328522	-1.25831	-0.445569	0.0096989	4.24853	-1.16798	-0.747545	0.0305334	-0.358938	-0.37968	-0.99994	-0.324893	-0.643168	-1.17755	0.946738	0.342045	-1.34058	-1.181	0.366625	-0.409447	0.948001	0	-1.34625	-0.660578	-0.917052	0.990938	-0.0394152	-0.0983654	-0.596107	-1.07755	-0.690313	-0.545073	-0.6662	-0.744338	-0.722086
				-0.958288	0.516854	0.135818	0.52902	0.494926	-0.897973	-0.15488	1.7158	-0.141567	1.20029	-1.28226	-1.60022	-1.25831	1.57975	-0.572235	-0.223607	-1.60057	0.747545	-0.580134	1.54132	-0.779344	-0.682499	-0.324893	0.327651	-0.854932	-0.0767625	0.342045	0.155882	-0.927022	1.32826	-0.409447	1.92869	-0.513701	0.600136	0.440386	-0.917052	1.7532	0.945964	0.463722	-0.596107	-1.07755	-0.271941	-0.545073	-0.6662	2.38972	-1.28843
				1.379	-0.278306	-1.22236	-1.4548	0.0345297	-0.139123	0.144888	-1.5606	0.511819	-0.317319	-0.589145	-0.540471	-1.74625e-16	-1.66076	-0.378257	-0.223607	-0.0144195	-0.747545	-0.580134	-0.147798	-0.779344	-0.0476162	2.92404	0.813061	0.758148	-0.588513	0.615682	-0.218235	-0.165086	0.00601025	-0.409447	0.294207	-1.0274	0.600136	0.715626	0.101895	1.37207	0.551813	0.463722	-0.596107	-1.07755	0.564801	-0.545073	-0.6662	2.38972	-0.722086
				-0.958288	1.31201	-1.90146	0.363701	-0.425867	-0.392073	-0.55457	0.508704	1.81859	0.0965753	-0.589145	0.307327	1.25831	0.76962	-1.15417	-0.223607	-0.447006	-0.747545	1.86254	-0.781217	-0.779344	1.85703	-0.324893	0.813061	-0.854932	1.97024	0.342045	-1.21588	-0.927022	-0.2344	2.3202	1.6018	-0.513701	-0.0486597	-0.660578	1.63031	-0.533582	-0.0394152	0.463722	-0.596107	0.881631	1.40154	-0.545073	-0.6662	-0.744338	-0.155744
		Tone	0	-0.958288	-0.278306	-0.543273	0.363701	1.87612	-1.40387	-0.254802	1.19847	0.294024	-0.593248	0.797079	-0.328522	-1.74625e-16	-0.445569	0.591633	-0.223607	-0.0144195	-0.747545	1.25187	-1.62578	-1.57867	1.53959	-0.324893	-0.643168	-1.17755	0.946738	15.6657	-1.7147	-1.181	-1.43645	5.04985	6.83215	-0.513701	0.275738	-0.660578	0.101895	12.0437	-0.0394152	0.463722	-0.596107	-0.097959	1.81992	-0.545073	-0.6662	1.6062	-0.722086
				-0.0233729	0.516854	-1.22236	-2.2814	0.0345297	-0.392073	-0.454647	0.853589	-0.577157	0.648434	-1.28226	-0.328522	-1.74625e-16	-1.66076	-0.184279	-0.223607	0.273971	-0.747545	1.86254	-0.992357	-1.57867	-0.0476162	-0.324893	0.327651	-0.854932	1.97024	9.37204	-1.59	-0.419065	-0.835424	2.3202	2.90938	-0.513701	-1.02185	-0.660578	1.37558	6.32675	0.551813	-0.941497	-0.596107	-1.07755	0.14643	-0.545073	-0.6662	0.822689	-0.722086
				-0.0233729	-1.07347	3.53127	-0.462892	3.4875	-0.645023	-0.15488	2.06068	-1.88393	0.648434	-0.589145	-0.328522	-1.74625e-16	-2.06582	0.0096989	-0.223607	0.850753	0.747545	0.641201	-0.570077	0.81931	-0.0476162	-0.324893	-0.885872	-0.854932	0.434988	7.73023	-1.09117	-0.673044	-0.474809	-0.409447	3.23628	-0.513701	-0.373058	-0.110096	0.356631	3.27772	-1.02479	-0.941497	-0.596107	-1.07755	-1.10868	-0.545073	-0.6662	1.6062	-0.438915
				-1.8932	-0.675886	6.24764	0.694338	0.955323	1.37858	-0.0549574	0.508704	-0.141567	1.33826	-1.62881	0.519276	-1.25831	-1.66076	-1.34815	-0.223607	-0.158615	0.747545	-0.580134	-1.83692	0.0199832	1.53959	-0.324893	0.327651	-0.854932	2.48199	3.62568	0.280587	1.35879	-0.595014	-0.409447	1.6018	-1.0274	-0.0486597	-0.660578	2.39452	1.7532	-0.827719	0.182679	-0.596107	-1.07755	-0.690313	-0.545073	-0.6662	-0.744338	-0.155744
				-1.42574	-0.675886	2.17309	1.85157	0.264728	2.39038	-0.254802	1.7158	-3.62629	-0.317319	-0.589145	1.79097	-1.25831	0.364557	0.0096989	-0.223607	-1.02379	1.49509	-0.580134	-0.358938	2.0183	0.587267	-0.324893	-0.643168	0.112916	2.48199	3.07841	-0.467646	1.86674	-0.354604	5.04985	3.23628	-1.0274	-0.0486597	0.440386	0.866104	5.5645	0.945964	0.463722	-0.596107	-1.07755	0.983173	-0.545073	-0.6662	0.822689	-0.155744
				-0.0233729	-1.07347	1.494	1.19029	-0.886263	0.366778	-0.55457	0.336262	-1.23054	0.23454	-0.242589	1.15512	-0.629153	-2.06582	-0.960191	8.72067	-1.88896	0	-0.580134	0.696761	0.419647	-0.365058	-0.324893	0.0849467	0.112916	2.99374	1.71023	-0.218235	0.59685	0.48683	-0.409447	4.21697	-1.0274	-0.697456	-0.385337	-0.152842	2.13433	-1.02479	-0.0983654	-0.596107	-0.097959	-0.690313	-0.545073	-0.6662	-0.744338	2.67596
				-0.49083	-0.675886	1.494	-0.132255	-0.886263	-1.15092	0.744422	-1.04327	-1.44834	1.75215	-0.242589	0.307327	-1.25831	-2.47088	-1.93008	-0.223607	-2.32154	-0.747545	0.0305334	0.907901	-0.37968	0.269825	-0.324893	-1.37128	-0.2097	0.946738	2.53114	-0.717057	-0.165086	0.00601025	2.3202	0.621104	-1.0274	-0.373058	0.715626	1.37558	2.13433	-0.827719	0.182679	-0.596107	-0.097959	2.23829	-0.545073	-0.6662	-0.744338	0.976939
				-0.49083	-0.278306	0.135818	-0.132255	-1.11646	1.12563	1.74365	0.336262	-2.75511	-1.28307	-2.32193	-0.752421	-1.25831	-2.06582	-1.34815	-0.223607	-1.60057	0	2.4732	-0.358938	0.419647	0.269825	-0.324893	0.327651	-0.854932	1.45849	3.07841	-0.966468	0.342871	0.48683	-0.409447	-0.686484	-1.0274	-0.697456	0.165145	2.39452	1.7532	-0.0394152	-0.0983654	-0.596107	-1.07755	3.91177	-0.545073	-0.6662	-0.744338	-0.155744
				-0.958288	-1.07347	0.81491	-0.79353	-1.34666	0.619728	0.844345	-0.525948	1.383	-0.179354	-1.28226	-0.96437	-1.25831	-1.2557	-0.960191	-0.223607	-1.74476	0	0.0305334	-0.147798	0.0199832	-0.682499	-0.324893	0.570356	0.758148	5.04074	1.98386	-0.717057	-0.673044	-0.835424	-0.409447	0.294207	-1.0274	-0.697456	-0.385337	0.101895	-0.152452	-0.630643	1.02581	-0.596107	-0.097959	0.983173	-0.545073	-0.6662	0.822689	-0.722086
				-0.958288	-1.07347	-0.543273	2.34753	-0.886263	0.113828	-0.454647	-0.525948	0.947409	-0.869178	-0.935701	-0.328522	1.88746	-0.0405063	-1.34815	-0.223607	0.129776	-0.747545	0.641201	-1.41464	0.81931	1.53959	-0.324893	0.813061	0.112916	2.99374	0.889318	-0.0935291	0.342871	-1.55665	-0.409447	1.6018	-1.0274	-1.34625	-0.110096	0.356631	0.228678	0.551813	-0.0983654	-0.596107	-0.097959	0.564801	-0.545073	-0.6662	-0.744338	0.127427
			5	-0.49083	-1.07347	-1.22236	-0.79353	-1.11646	-0.897973	0.544577	0.853589	-1.01275	0.23454	-1.62881	0.731226	-0.629153	-0.445569	-0.572235	4.24853	-0.447006	0	0.0305334	-2.04806	-0.37968	0.587267	-0.324893	0.327651	-0.532316	1.97024	0.342045	0.155882	0.0888925	-0.955629	-0.409447	-0.359587	-0.513701	-0.0486597	-0.385337	0.611368	1.37207	-0.630643	-1.50358	-0.596107	-1.07755	2.23829	-0.545073	-0.6662	2.38972	-0.155744
				-0.958288	-1.07347	0.135818	-0.462892	0.0345297	0.366778	0.444655	-0.525948	1.81859	-0.455284	-0.935701	-0.328522	-1.25831	0.76962	-1.15417	-0.223607	-1.31218	0	-0.580134	-0.781217	0.0199832	0.587267	-0.324893	-0.157758	-0.2097	0.946738	0.615682	-0.841762	1.10481	-0.715219	-0.409447	0.948001	0	0.275738	-0.935819	-0.407578	0.990938	-0.630643	-0.941497	-0.596107	-1.07755	-0.271941	-0.545073	-0.6662	0.0391757	-1.00526
				0.444084	-0.278306	-1.22236	-1.28949	-0.886263	0.619728	-0.654492	0.16382	-0.141567	0.372505	1.83675	-0.116572	1.25831	-0.0405063	-1.15417	-0.223607	-0.591201	0.747545	-0.580134	0.696761	0.0199832	0.269825	-0.324893	-0.400463	-1.17755	2.48199	3.62568	-1.46529	-0.419065	-0.835424	2.3202	1.92869	0	1.89773	-0.935819	0.356631	-0.152452	-1.22187	-0.379409	-0.596107	-1.07755	-1.10868	-0.545073	-0.6662	0.822689	-1.28843
				-1.42574	-1.07347	-1.90146	-0.132255	0.264728	0.619728	2.04341	-0.698391	0.0762283	0.372505	-1.28226	0.519276	1.88746	2.79493	-0.378257	-0.223607	-0.879592	-0.747545	-0.580134	-0.570077	0.81931	0.587267	-0.324893	-0.157758	-1.17755	0.434988	-0.478864	-1.96411	-1.181	-0.2344	-0.409447	0.948001	-0.513701	2.22213	-0.110096	-1.17179	-0.533582	-0.0394152	0.182679	-0.596107	-1.07755	-1.10868	-0.545073	-0.6662	0.0391757	0.127427
				0.444084	-1.07347	-1.22236	-1.62012	-1.34666	2.39038	0.444655	-0.181064	0.947409	-0.0413894	-0.589145	0.943175	-0.629153	-0.445569	0.397655	-0.223607	-1.16798	0	-0.580134	-1.2035	-1.57867	3.1268	-0.324893	-0.157758	-0.532316	0.946738	0.889318	-0.34294	-0.165086	-0.955629	2.3202	-0.0326897	-1.0274	-1.02185	-0.660578	1.12084	-0.914712	-0.0394152	2.14999	-0.596107	-1.07755	0.14643	-0.545073	-0.6662	0.0391757	-0.155744
				-1.42574	-1.07347	-1.22236	0.198382	-1.11646	1.63153	-0.15488	0.16382	2.25418	0.924364	0.103967	0.307327	1.88746	1.98481	-0.378257	-0.223607	-1.74476	0	0.0305334	-0.570077	-1.17901	2.80936	-0.324893	0.0849467	-0.532316	0.434988	-0.478864	-0.0935291	-0.927022	-0.835424	-0.409447	-1.01338	-0.513701	-0.697456	-0.660578	0.101895	-0.152452	-1.22187	0.744766	-0.596107	-0.097959	0.564801	-0.545073	0.545073	0.822689	0.127427
				-1.42574	-0.278306	-1.90146	1.19029	-0.195668	-0.392073	-0.254802	-0.353506	-0.794953	-0.0413894	-0.935701	-0.328522	-1.74625e-16	0.364557	-0.960191	-0.223607	-1.31218	0	0.641201	-0.147798	1.61864	0.269825	-0.324893	0.0849467	2.37123	-1.10026	0.342045	0.155882	-0.419065	-0.354604	-0.409447	0.294207	-0.513701	-0.697456	-0.935819	-0.917052	0.990938	-0.0394152	0.182679	-0.596107	-1.07755	-0.690313	-0.545073	-0.6662	-0.744338	-0.438915
				0.444084	-1.07347	-1.22236	0.52902	-1.34666	0.366778	-0.15488	-1.04327	0.729614	-0.455284	-0.935701	0.731226	-1.25831	-0.0405063	-1.15417	-0.223607	-0.30281	-0.747545	-0.580134	-0.992357	0.419647	-1.95226	-0.324893	2.26929	-0.854932	-0.588513	-2.12068	1.02882	1.35879	-1.07583	2.3202	2.90938	-0.513701	3.19532	-0.110096	0.611368	0.990938	-1.22187	0.744766	-0.596107	-1.07755	0.14643	-0.545073	-0.6662	0.0391757	-1.00526
				-0.49083	-1.07347	-1.22236	0.363701	0.0345297	-0.139123	-0.754415	1.54336	-1.01275	1.20029	-1.62881	1.36707	-0.629153	-0.850632	-0.960191	-0.223607	-0.0144195	-0.747545	-0.580134	-1.62578	-0.779344	-0.365058	-0.324893	-0.643168	-1.17755	-0.588513	-1.02614	0.155882	2.3747	-1.19604	-0.409447	-0.686484	0.513701	0.924534	0.165145	1.37558	2.89659	0.354737	0.182679	-0.596107	-1.07755	-1.10868	0.6662	-0.6662	-0.744338	-1.00526
				-1.42574	-0.278306	-1.22236	-0.958848	-0.195668	0.113828	-0.254802	0.853589	-0.141567	-0.0413894	-1.62881	0.519276	-0.629153	-0.445569	-0.572235	-0.223607	-1.02379	-0.747545	0.0305334	1.33018	0.419647	0.269825	-0.324893	0.813061	-0.532316	1.45849	0.889318	0.405293	0.0888925	-0.114195	-0.409447	-0.0326897	-0.513701	3.19532	-0.660578	-0.662315	1.7532	1.53719	-0.0983654	-0.596107	-1.07755	0.983173	-0.545073	-0.6662	-0.744338	-0.722086
			10	-0.958288	-0.675886	-1.90146	0.859657	1.18552	0.113828	0.544577	-0.00862211	-1.23054	-1.42104	-1.28226	-0.328522	-0.629153	-0.0405063	-1.7361	-0.223607	-1.31218	-0.747545	0.0305334	0.0633419	-1.17901	0.587267	-0.324893	-0.400463	-0.2097	0.946738	-0.205227	-0.841762	0.59685	-0.354604	-0.409447	0.294207	-1.0274	0.924534	-0.935819	-0.407578	0.990938	0.945964	-0.379409	-0.596107	1.86122	0.14643	-0.545073	2.96762	-0.744338	-0.438915
				-1.8932	-1.07347	-1.90146	2.34753	-0.195668	-0.645023	-0.15488	0.681146	-1.23054	-0.0413894	-1.62881	0.519276	-0.629153	-1.2557	-0.766213	-0.223607	-2.32154	-0.747545	-0.580134	-0.570077	0.81931	0.587267	-0.324893	0.570356	-0.2097	-0.588513	0.0684091	-0.592351	1.61276	-1.67686	2.3202	0.621104	-0.513701	-0.697456	0.165145	-0.662315	0.228678	0.354737	-0.0983654	-0.596107	-1.07755	-1.10868	-0.545073	0.545073	-0.744338	-0.722086
				-1.8932	-0.675886	-1.90146	-1.62012	-1.57686	-1.90977	-0.55457	-0.525948	1.1652	0.648434	-0.589145	-2.02412	-1.25831	-1.66076	-1.15417	-0.223607	-2.60994	-0.747545	-0.580134	-0.781217	0.0199832	-0.682499	-0.324893	0.0849467	-0.2097	1.97024	0.615682	-0.467646	-0.165086	0.126215	2.3202	0.948001	-1.0274	2.87092	-0.935819	0.101895	-0.152452	-0.827719	0.182679	-0.596107	-0.097959	0.14643	3.08875	2.96762	1.6062	-0.438915
				-0.0233729	-0.675886	-1.22236	0.198382	-0.656065	-0.897973	-0.0549574	0.681146	0.511819	0.0965753	-0.589145	-1.38827	-0.629153	-1.2557	-0.766213	-0.223607	-1.60057	-0.747545	-0.580134	1.33018	-0.37968	0.269825	-0.324893	0.327651	-0.532316	0.946738	0.342045	0.0311764	0.0888925	-1.31624	5.04985	0.948001	-0.513701	-0.0486597	-0.660578	0.866104	-0.533582	-0.630643	0.182679	-0.596107	-1.07755	1.40154	-0.545073	0.545073	1.6062	-0.722086
				-0.0233729	-1.07347	-1.22236	0.363701	0.725124	-1.65682	-0.15488	1.88824	0.0762283	-0.593248	-0.589145	-0.116572	-1.25831	1.17468	-1.93008	-0.223607	-1.88896	-0.747545	-0.580134	1.9636	-1.17901	0.587267	-0.324893	0.570356	-0.532316	-0.0767625	-0.7525	0.904115	0.850829	-1.55665	-0.409447	0.948001	-1.0274	3.84412	-0.660578	-0.152842	-0.533582	0.551813	0.744766	-0.596107	-1.07755	1.40154	-0.545073	-0.6662	0.0391757	-0.438915
				0.444084	-1.07347	-1.90146	1.19029	-0.656065	-1.15092	-0.454647	-0.181064	-0.577157	0.786399	-0.589145	-0.540471	-1.25831	-0.0405063	-1.7361	-0.223607	-2.17735	-0.747545	-0.580134	1.75246	-0.779344	-0.99994	-0.324893	0.813061	-0.2097	-0.0767625	-0.205227	3.02411	2.3747	-1.79706	2.3202	-1.01338	0	2.22213	1.26611	-0.662315	-0.152452	0.157661	-0.379409	-0.596107	-1.07755	0.564801	-0.545073	-0.6662	0.0391757	-1.28843
				-1.42574	-1.07347	-1.90146	0.694338	-0.425867	-1.65682	-0.454647	0.508704	-0.359362	1.20029	-0.242589	-0.328522	-1.25831	2.79493	-1.54213	-0.223607	-2.32154	0	0.0305334	-0.147798	0.419647	1.22215	-0.324893	-2.3421	-1.17755	-1.10026	0.615682	1.15353	0.59685	-0.715219	-0.409447	-0.359587	-1.0274	0.600136	2.09183	-0.152842	-0.533582	-0.433567	0.182679	-0.596107	-1.07755	-1.10868	-0.545073	-0.6662	0.0391757	-0.438915
				-1.42574	-1.07347	-1.90146	2.34753	-0.195668	-2.66863	0.544577	0.681146	-0.141567	1.06233	-1.28226	0.0953773	-1.25831	1.17468	-0.960191	-0.223607	-1.60057	0.747545	-0.580134	0.485622	0.0199832	-0.682499	-0.324893	1.54118	-1.17755	-1.10026	0.615682	0.529998	1.86674	-0.835424	2.3202	-1.01338	-0.513701	0.924534	1.54135	0.611368	0.609808	-0.0394152	1.02581	-0.596107	-1.07755	-1.10868	-0.545073	-0.6662	0.0391757	0.410598
				-0.958288	-1.07347	-1.90146	1.02498	1.41572	-1.40387	1.14411	0.16382	-1.66613	0.372505	-1.28226	-0.540471	-1.25831	0.76962	-0.184279	-0.223607	-1.31218	-0.747545	-0.580134	-0.147798	-1.57867	-0.0476162	-0.324893	0.570356	-1.17755	-1.10026	0.889318	1.52764	0.59685	-1.31624	-0.409447	-1.01338	0.513701	0.275738	0.990867	-0.152842	0.990938	0.157661	0.744766	-0.596107	-1.07755	-1.10868	-0.545073	0.545073	0.822689	-0.155744
				-0.958288	-1.07347	-1.90146	-1.12417	-0.195668	0.366778	-0.854337	-0.525948	1.1652	-0.0413894	-1.28226	-1.38827	-0.629153	0.364557	-0.766213	-0.223607	-2.32154	0	-0.580134	-0.358938	-1.17901	-0.365058	-0.324893	-0.400463	-1.17755	-0.588513	-0.7525	2.27588	-0.165086	-1.43645	5.04985	0.294207	2.0548	0.924534	2.36707	-0.407578	-0.152452	0.748889	-0.660453	-0.596107	-1.07755	0.14643	-0.545073	0.545073	-0.744338	-0.722086
			15	-0.49083	-0.675886	-1.90146	0.198382	-1.34666	0.872678	0.144888	0.853589	2.03639	-0.317319	-0.589145	-1.60022	0.629153	-0.850632	0.0096989	-0.223607	-2.60994	1.49509	-0.580134	-0.570077	-0.37968	-1.63482	-0.324893	0.327651	-0.854932	-0.588513	0.342045	2.15117	0.850829	-1.07583	-0.409447	0.294207	0.513701	0.275738	-0.660578	-0.662315	-0.152452	1.34012	0.463722	-0.596107	-0.097959	1.81992	0.6662	1.75635	0.0391757	-1.28843
				-1.42574	0.119274	-0.543273	0.52902	-1.34666	-2.16272	-0.254802	0.853589	0.0762283	1.89012	-0.242589	-1.38827	3.77492	0.364557	-1.15417	-0.223607	-2.75413	-0.747545	-0.580134	1.11904	0.0199832	-1.63482	-0.324893	0.0849467	-0.532316	1.45849	-0.7525	0.529998	0.850829	-1.67686	-0.409447	0.948001	0.513701	0.600136	0.990867	3.41347	-0.152452	-0.433567	-0.0983654	-0.596107	-1.07755	-1.10868	-0.545073	1.75635	0.0391757	-0.155744
				-0.958288	-1.07347	-0.543273	1.68625	-1.57686	-2.66863	-0.55457	1.02603	-1.66613	-0.179354	-0.242589	-1.81217	3.77492	0.76962	-0.572235	-0.223607	-1.45637	-0.747545	-0.580134	1.11904	-1.57867	-0.682499	-0.324893	-0.643168	-0.854932	1.97024	-0.205227	0.904115	-1.43498	-0.2344	-0.409447	0.621104	-1.0274	-0.373058	-0.935819	-0.917052	-0.914712	-0.827719	-0.0983654	-0.596107	-1.07755	3.4934	0.6662	0.545073	-0.744338	0.693768
				-0.958288	-0.675886	2.17309	1.35561	-2.49765	-2.92158	-0.15488	0.16382	-0.359362	-0.179354	-0.589145	-0.752421	0.629153	0.364557	-1.54213	-0.223607	-1.88896	0.747545	-0.580134	-0.358938	-0.779344	1.22215	-0.324893	-0.157758	-0.854932	0.946738	-1.84705	-0.717057	-0.927022	0.366625	-0.409447	0.621104	-0.513701	1.24893	-0.935819	-0.407578	-0.152452	-0.236491	-0.660453	-0.596107	-0.097959	-0.690313	-0.545073	-0.6662	0.0391757	0.127427
				-1.42574	-1.07347	-1.90146	0.0330637	-0.425867	-2.41568	-0.754415	-0.870833	-1.23054	-0.0413894	-1.97537	-1.38827	-1.74625e-16	-0.445569	-1.7361	8.72067	-1.16798	0	0.0305334	1.33018	0.0199832	1.53959	-0.324893	-2.58481	-0.2097	0.946738	-0.478864	1.77705	1.35879	-0.2344	-0.409447	0.294207	-0.513701	-0.373058	0.715626	0.356631	-0.152452	-0.236491	0.463722	-0.596107	0.881631	-1.10868	-0.545073	1.75635	-0.744338	0.693768
				-0.958288	-0.278306	-1.90146	-0.462892	-0.425867	-1.40387	-0.0549574	0.681146	-0.794953	1.47622	0.450523	-2.02412	-0.629153	1.17468	-1.34815	-0.223607	-1.45637	1.49509	-0.580134	0.696761	-0.37968	0.587267	-0.324893	-2.0994	-0.532316	0.434988	-0.478864	0.529998	0.342871	-1.91727	-0.409447	0.621104	-1.0274	0.600136	1.54135	-0.917052	-0.533582	-0.236491	-0.941497	-0.596107	-1.07755	-0.690313	-0.545073	0.545073	0.0391757	0.976939
				-1.42574	-0.675886	-0.543273	0.859657	-0.195668	0.113828	-0.654492	-0.525948	-0.141567	0.372505	-0.935701	-1.38827	1.88746	3.2	-0.960191	-0.223607	-1.31218	-0.747545	-0.580134	-0.147798	-0.37968	0.269825	-0.324893	-1.85669	-1.17755	0.946738	0.889318	1.02882	-0.419065	-0.595014	-0.409447	-1.01338	-1.0274	-1.02185	0.165145	1.37558	1.37207	1.34012	-0.660453	1.10706	0.881631	-1.10868	-0.545073	4.17889	0.0391757	-0.155744
				-0.0233729	-1.07347	-1.90146	0.859657	-0.886263	-0.645023	-0.754415	0.853589	-0.577157	0.648434	-0.589145	-0.96437	-1.74625e-16	4.82025	-1.54213	-0.223607	-1.45637	-0.747545	-0.580134	0.696761	0.0199832	-1.63482	-0.324893	-0.157758	-0.854932	2.48199	-1.29977	0.904115	0.0888925	-1.07583	-0.409447	-0.0326897	-1.0274	1.24893	0.165145	-0.407578	-0.914712	-0.433567	-0.379409	1.10706	-1.07755	0.14643	-0.545073	2.96762	0.0391757	0.127427
				-0.49083	-1.07347	-0.543273	0.0330637	-1.80706	-1.90977	-0.254802	-0.181064	1.1652	1.47622	-0.935701	-1.17632	1.25831	-0.445569	-1.54213	-0.223607	-2.75413	-0.747545	0.0305334	0.907901	0.81931	-0.0476162	2.92404	1.05577	-0.532316	0.946738	1.98386	0.654704	0.342871	0.24642	-0.409447	1.2749	0	-0.697456	1.81659	-0.917052	-0.914712	0.157661	-1.22254	-0.596107	-0.097959	-1.10868	-0.545073	-0.6662	0.822689	0.127427
				-0.958288	-1.07347	-1.90146	-0.958848	-0.425867	-0.645023	0.344732	0.508704	0.947409	1.06233	-2.32193	-0.540471	1.25831	0.364557	-1.15417	-0.223607	-1.45637	1.49509	0.641201	0.696761	0.81931	-0.365058	-0.324893	2.02658	0.435532	0.434988	0.615682	0.654704	-0.165086	-0.114195	-0.409447	-0.686484	-0.513701	0.600136	0.165145	-0.407578	-0.152452	2.3255	-1.22254	-0.596107	-1.07755	-1.10868	-0.545073	-0.6662	0.0391757	0.976939
			20	-0.49083	-0.675886	-1.90146	0.52902	0.494926	1.12563	0.6445	0.508704	0.729614	0.786399	-1.62881	-0.752421	-0.629153	1.17468	-1.7361	-0.223607	-1.74476	0	0.0305334	-1.2035	0.81931	0.587267	-0.324893	1.54118	-0.532316	-1.61201	-1.29977	-0.592351	0.0888925	0.48683	-0.409447	0.948001	-0.513701	-0.373058	0.165145	0.101895	0.228678	1.53719	0.463722	-0.596107	-1.07755	-0.690313	-0.545073	-0.6662	0.0391757	-0.722086
				-0.49083	-1.07347	-1.90146	0.52902	-0.195668	1.88448	-0.354725	-0.353506	-2.10172	-0.593248	-0.589145	-1.38827	-1.74625e-16	-2.06582	-1.34815	-0.223607	-1.31218	0.747545	-0.580134	-0.147798	-0.779344	-0.365058	-0.324893	-1.37128	-0.2097	-0.0767625	3.35205	1.65235	1.86674	-0.715219	2.3202	2.25559	-1.0274	-0.697456	-0.385337	-0.152842	-0.533582	-0.630643	-0.379409	-0.596107	-1.07755	1.81992	-0.545073	-0.6662	0.0391757	-1.28843
				-0.49083	-1.07347	-1.22236	-1.12417	3.2573	0.113828	0.444655	2.23313	0.511819	0.23454	-0.242589	-0.328522	-1.74625e-16	-1.2557	-1.15417	-0.223607	-2.03315	-0.747545	-0.580134	0.274482	-1.17901	-1.63482	-0.324893	-0.157758	-1.17755	-0.588513	1.16295	0.779409	0.850829	-1.07583	2.3202	-0.686484	-1.0274	0.275738	0.165145	-0.152842	0.990938	-0.0394152	0.744766	-0.596107	-1.07755	0.14643	-0.545073	-0.6662	0.0391757	-1.00526
				-0.0233729	-1.07347	-1.90146	1.19029	-0.195668	1.63153	0.144888	-0.00862211	-0.141567	0.510469	-1.28226	-1.17632	-1.74625e-16	0.76962	-0.572235	-0.223607	-1.02379	-0.747545	-0.580134	1.33018	-1.17901	-0.0476162	-0.324893	-1.12858	-0.2097	-0.0767625	0.615682	0.0311764	0.850829	-1.19604	-0.409447	-0.686484	0	0.924534	0.165145	-1.17179	-0.152452	0.354737	1.02581	-0.596107	-1.07755	-0.271941	-0.545073	-0.6662	-0.744338	-1.28843
				-1.42574	-1.07347	-1.22236	0.859657	-0.195668	-1.65682	-0.55457	2.23313	-1.23054	0.510469	-0.935701	-0.540471	-0.629153	0.364557	-1.34815	-0.223607	-0.735396	-0.747545	-0.580134	-1.2035	-1.17901	1.85703	-0.324893	-0.157758	-0.2097	-1.10026	1.71023	0.155882	-0.165086	-0.955629	-0.409447	-1.01338	0	0.275738	-0.935819	-0.662315	0.228678	-1.02479	0.463722	1.10706	-0.097959	0.564801	-0.545073	-0.6662	-0.744338	-0.722086
				-0.958288	-0.675886	-1.90146	0.198382	-0.425867	0.366778	0.24481	0.681146	-0.794953	0.23454	-0.935701	-0.116572	-0.629153	0.364557	0.203677	-0.223607	0.129776	-0.747545	-0.580134	-0.992357	0.0199832	0.904708	-0.324893	-0.643168	0.112916	0.946738	0.342045	1.90176	1.35879	-1.07583	2.3202	-0.359587	0	-0.0486597	-0.385337	-0.662315	-1.29584	-0.0394152	-0.0983654	-0.596107	-0.097959	0.564801	-0.545073	-0.6662	-0.744338	-1.28843
				-1.42574	-0.278306	-1.90146	-0.132255	0.955323	0.113828	1.74365	1.19847	1.6008	-1.69697	0.450523	-0.328522	-1.25831	2.79493	-0.766213	-0.223607	-0.591201	0	-0.580134	-1.2035	0.81931	1.53959	-0.324893	-0.643168	0.435532	2.48199	0.889318	0.155882	1.61276	-1.43645	5.04985	-0.686484	-1.0274	-0.697456	-0.660578	-0.152842	-0.533582	0.551813	-1.22254	-0.596107	-1.07755	1.81992	-0.545073	-0.6662	-0.744338	-0.438915
				-2.36066	-1.07347	-1.22236	1.52093	-0.656065	2.13743	0.444655	-1.04327	1.383	-0.593248	-1.62881	-0.328522	-1.25831	-0.0405063	0.203677	-0.223607	-0.30281	-0.747545	-0.580134	-0.147798	0.0199832	-0.365058	-0.324893	-0.885872	-0.2097	0.946738	0.615682	-0.467646	-0.673044	-1.07583	-0.409447	-1.01338	0	0.600136	-0.110096	-0.152842	-0.914712	0.551813	-0.0983654	-0.596107	0.881631	-0.690313	-0.545073	-0.6662	-0.744338	-1.00526
				-2.36066	-0.675886	-1.22236	2.67816	-1.11646	0.366778	1.34396	0.16382	-0.359362	-0.317319	0.103967	-1.17632	-1.25831	-0.445569	-0.378257	-0.223607	-1.31218	-0.747545	0.641201	0.485622	-1.17901	-0.682499	-0.324893	1.29847	0.435532	-0.588513	-0.7525	-0.34294	-0.927022	-1.31624	5.04985	-1.01338	-0.513701	-0.0486597	1.54135	-0.407578	-0.533582	-0.0394152	0.182679	-0.596107	-0.097959	-1.10868	-0.545073	-0.6662	-0.744338	0.127427
				0.911542	-1.07347	-0.543273	-0.628211	-0.886263	2.39038	0.144888	-1.90549	0.729614	0.23454	-0.242589	-1.17632	-1.25831	0.364557	-0.766213	-0.223607	-0.591201	0.747545	-0.580134	1.54132	-1.57867	-1.95226	-0.324893	-0.643168	0.112916	0.946738	-0.7525	-0.592351	-0.673044	-1.31624	-0.409447	0.621104	-0.513701	0.600136	-0.385337	-1.17179	-0.914712	-0.630643	1.02581	-0.596107	-1.07755	-1.10868	-0.545073	-0.6662	3.95674	-0.722086
			25	0.911542	-1.07347	-1.22236	-0.297574	-0.886263	0.619728	0.544577	0.681146	0.729614	0.372505	-2.32193	-0.116572	-1.74625e-16	-1.2557	-0.184279	-0.223607	-0.879592	0	1.86254	1.33018	-1.17901	0.587267	-0.324893	-0.400463	-0.2097	0.434988	-0.7525	-0.841762	-0.673044	-0.354604	-0.409447	-1.01338	0	2.54652	-0.660578	-0.662315	-0.533582	-0.433567	0.463722	-0.596107	1.86122	0.983173	-0.545073	-0.6662	0.822689	-0.155744
				-0.0233729	-1.07347	-1.22236	0.363701	-1.11646	0.113828	1.64372	0.681146	1.6008	-1.14511	-1.62881	-0.328522	0.629153	0.76962	-0.378257	-0.223607	0.562362	0	0.641201	-0.570077	1.61864	2.80936	-0.324893	-0.157758	-0.2097	1.45849	-1.29977	-0.34294	-0.419065	0.24642	-0.409447	-0.0326897	0	0.924534	-0.660578	-0.917052	0.228678	-1.02479	0.463722	-0.596107	-0.097959	-0.271941	-0.545073	0.545073	0.822689	-1.00526
				-0.958288	-1.07347	-1.22236	0.198382	-0.656065	-0.392073	0.6445	-0.698391	0.947409	-1.14511	-1.28226	-0.116572	1.88746	0.364557	-0.572235	-0.223607	-0.735396	-0.747545	1.86254	-0.147798	-1.57867	-0.99994	-0.324893	0.570356	-1.17755	-0.0767625	-1.29977	1.27823	0.850829	-0.2344	5.04985	-0.686484	0	-0.697456	-0.660578	-0.662315	0.228678	-1.02479	0.744766	-0.596107	-0.097959	0.14643	-0.545073	-0.6662	-0.744338	-0.722086
				-1.42574	-1.07347	-0.543273	0.52902	-1.34666	-2.41568	-0.654492	0.508704	1.81859	0.23454	-1.28226	-0.752421	1.88746	1.17468	0.0096989	4.24853	-0.447006	0	-0.580134	0.0633419	-0.37968	-0.365058	2.92404	-0.157758	-1.17755	0.946738	-1.57341	0.0311764	0.850829	0.126215	-0.409447	-0.359587	-1.0274	1.89773	0.440386	-0.662315	0.609808	1.34012	1.02581	-0.596107	-1.07755	2.23829	-0.545073	-0.6662	0.822689	-0.438915
				-0.958288	-1.07347	-1.90146	-0.132255	0.0345297	-0.897973	-0.654492	-0.353506	1.1652	0.372505	-2.32193	-0.540471	-1.74625e-16	-0.445569	-1.15417	4.24853	-1.74476	0	0.0305334	-0.992357	-1.57867	0.587267	-0.324893	-1.37128	-1.17755	-0.0767625	-0.7525	0.405293	0.59685	0.366625	-0.409447	-0.359587	0	1.57333	1.81659	0.101895	2.13433	1.93134	1.02581	-0.596107	-1.07755	1.81992	-0.545073	-0.6662	0.0391757	-1.00526
				-2.36066	-0.675886	0.135818	0.0330637	2.33651	0.366778	-0.254802	0.681146	0.294024	-0.593248	-1.62881	-0.752421	-1.25831	-0.445569	0.0096989	-0.223607	-1.02379	-0.747545	-0.580134	-1.2035	-0.37968	0.904708	-0.324893	-1.61399	-1.17755	0.434988	-0.205227	0.904115	0.59685	0.00601025	-0.409447	-0.0326897	-0.513701	-0.0486597	-0.385337	2.13979	0.990938	0.945964	-0.0983654	-0.596107	0.881631	0.564801	-0.545073	-0.6662	-0.744338	-0.155744
				-1.42574	-1.07347	-1.90146	0.52902	-0.425867	-1.65682	-0.0549574	0.508704	0.729614	-0.179354	-1.62881	-0.328522	-0.629153	-2.06582	-0.184279	-0.223607	-0.447006	-0.747545	-0.580134	-1.2035	1.21897	-0.365058	-0.324893	-0.400463	-1.17755	1.45849	-0.478864	0.654704	0.850829	-1.07583	-0.409447	-0.686484	-0.513701	0.275738	-0.935819	1.12084	-0.914712	2.91672	2.14999	-0.596107	-1.07755	2.23829	-0.545073	1.75635	0.0391757	0.410598
				-0.958288	-0.675886	-1.90146	-1.4548	0.0345297	2.13743	-0.55457	0.508704	2.03639	-1.83493	-2.32193	-0.328522	-1.25831	1.98481	-0.184279	-0.223607	0.273971	-0.747545	-0.580134	-0.358938	0.0199832	-0.0476162	-0.324893	-0.885872	-1.17755	-0.588513	3.89932	2.02646	2.12072	-0.955629	-0.409447	-0.359587	-1.0274	-0.697456	-0.935819	-0.407578	-0.914712	0.551813	0.463722	-0.596107	-0.097959	-0.271941	-0.545073	0.545073	0.0391757	0.410598
				-0.0233729	-0.675886	-1.22236	0.859657	-0.656065	1.88448	0.144888	-0.353506	4.21434	-1.42104	-2.32193	-1.38827	-0.629153	0.364557	-0.960191	-0.223607	-1.88896	-0.747545	0.0305334	-0.147798	0.419647	-0.682499	-0.324893	-1.85669	1.08076	-1.61201	1.43659	1.27823	3.13664	-1.43645	-0.409447	0.621104	0	1.24893	-0.660578	-1.17179	-1.29584	-0.236491	0.463722	-0.596107	-1.07755	0.14643	-0.545073	0.545073	-0.744338	-0.722086
				-0.958288	-0.675886	0.135818	0.198382	-0.425867	0.113828	0.944267	1.7158	3.12536	0.0965753	-1.97537	0.0953773	3.14576	0.76962	-0.184279	-0.223607	-1.74476	0	0.641201	1.75246	-1.57867	-1.31738	-0.324893	0.570356	0.435532	-0.588513	1.43659	1.77705	2.12072	-1.07583	2.3202	-0.359587	-1.0274	1.24893	0.715626	-1.17179	-0.533582	-0.630643	0.744766	-0.596107	0.881631	-1.10868	-0.545073	0.545073	2.38972	0.127427
		post-tone	30	0.444084	-1.07347	-1.90146	-0.958848	2.79691	1.12563	0.444655	3.44022	-1.23054	1.33826	-1.28226	-1.17632	5.03322	-2.06582	1.56152	-0.223607	-2.32154	0	1.86254	0.274482	1.21897	0.269825	-0.324893	-0.885872	0.112916	0.434988	1.71023	0.779409	1.10481	-0.715219	-0.409447	-0.0326897	2.56851	-0.373058	-0.935819	-0.407578	-0.533582	-0.0394152	-1.22254	-0.596107	-0.097959	0.564801	-0.545073	0.545073	-0.744338	1.26011
				3.71629	-1.07347	-1.90146	1.02498	1.18552	1.37858	0.24481	1.54336	-0.141567	-0.317319	-1.62881	-0.328522	1.25831	-0.0405063	-0.184279	-0.223607	-1.74476	0	-0.580134	-0.781217	2.41796	-0.0476162	-0.324893	0.0849467	-0.532316	2.48199	1.16295	-0.218235	-0.419065	-0.114195	-0.409447	-0.0326897	1.5411	0.275738	-0.660578	0.101895	0.228678	-0.827719	0.182679	1.10706	-1.07755	-1.10868	0.6662	-0.6662	0.0391757	-1.00526
				0.444084	-1.07347	-0.543273	0.694338	0.955323	2.89628	1.84357	2.23313	0.511819	0.0965753	-0.935701	0.0953773	-0.629153	0.76962	-0.766213	-0.223607	-0.591201	0	-0.580134	0.0633419	0.81931	-0.682499	-0.324893	-0.643168	-1.17755	-1.10026	0.889318	0.0311764	0.342871	-0.114195	-0.409447	0.621104	1.5411	-0.0486597	-0.935819	-0.407578	1.7532	-0.0394152	-0.0983654	-0.596107	-0.097959	-1.10868	-0.545073	0.545073	0.0391757	-1.28843
				-0.0233729	-1.07347	0.81491	-1.28949	1.18552	0.619728	-0.0549574	1.02603	1.383	0.510469	-0.589145	0.307327	1.25831	-0.0405063	-0.184279	-0.223607	-0.591201	0	-0.580134	-1.2035	-1.57867	0.904708	-0.324893	-0.885872	-0.854932	-0.0767625	-0.205227	-0.0935291	-0.673044	0.72724	2.3202	0.294207	-0.513701	0.924534	1.26611	0.101895	-0.152452	-0.236491	0.744766	-0.596107	-1.07755	-0.690313	-0.545073	-0.6662	-0.744338	-0.155744
				-0.958288	-0.278306	-1.90146	0.859657	1.64592	0.113828	3.34241	2.23313	2.90757	0.648434	-0.589145	-0.540471	-0.629153	-0.445569	-0.766213	-0.223607	-1.60057	-0.747545	-0.580134	-1.2035	-0.37968	-0.99994	-0.324893	-1.37128	0.435532	1.97024	-1.02614	1.15353	0.342871	0.366625	-0.409447	-0.359587	0	-0.373058	1.54135	-0.662315	-0.533582	-0.630643	-0.660453	-0.596107	-1.07755	-1.10868	-0.545073	0.545073	0.0391757	-0.722086
				-1.8932	-1.07347	0.135818	-0.297574	0.955323	2.13743	1.64372	1.7158	2.25418	-0.0413894	-1.28226	-2.02412	1.25831	0.364557	-1.15417	-0.223607	-1.60057	0.747545	0.0305334	-0.992357	-0.37968	-2.26971	-0.324893	1.05577	0.435532	1.45849	-0.478864	0.280587	0.0888925	-0.474809	-0.409447	0.294207	1.0274	-0.373058	0.440386	-1.17179	-0.914712	-0.827719	1.30685	-0.596107	-1.07755	-0.271941	0.6662	0.545073	-0.744338	0.693768
				-0.958288	-0.675886	-1.90146	1.19029	0.0345297	1.12563	-0.454647	1.54336	1.6008	-1.28307	-1.97537	-2.23607	3.77492	1.17468	0.591633	-0.223607	-1.88896	0	-0.580134	1.11904	2.41796	-1.31738	-0.324893	-0.885872	-0.2097	3.50549	-1.29977	-0.218235	-0.165086	0.967649	-0.409447	-1.01338	2.0548	-0.373058	0.165145	0.356631	-0.914712	-0.827719	0.182679	1.10706	-1.07755	0.564801	-0.545073	1.75635	0.0391757	1.54328
				-1.42574	-0.278306	-1.22236	-1.78544	0.0345297	3.40218	-0.854337	1.7158	0.947409	-0.731213	-1.28226	-1.60022	-1.25831	-0.445569	-0.378257	-0.223607	-3.18672	-0.747545	-0.580134	0.907901	2.0183	-0.682499	-0.324893	-2.3421	-0.532316	2.99374	-0.205227	1.27823	-0.165086	-1.43645	2.3202	-0.686484	-1.0274	-0.373058	-0.935819	0.356631	-0.914712	0.354737	-0.379409	-0.596107	1.86122	0.14643	-0.545073	1.75635	0.0391757	0.127427
				-0.0233729	-1.07347	-1.22236	1.19029	-1.11646	2.64333	-0.954259	1.37091	-1.66613	0.372505	-1.62881	-0.540471	-1.25831	-0.850632	0.203677	-0.223607	-2.17735	-0.747545	-0.580134	0.274482	0.0199832	0.269825	-0.324893	-0.157758	-0.532316	0.434988	-0.205227	0.405293	-0.419065	-0.955629	-0.409447	-1.01338	0.513701	0.924534	-0.660578	1.12084	-0.914712	0.157661	0.463722	-0.596107	0.881631	-1.10868	-0.545073	1.75635	0.0391757	-0.438915
				0.911542	-1.07347	-1.90146	1.19029	0.0345297	0.619728	1.34396	-0.00862211	0.294024	0.924364	-2.32193	-0.328522	-1.74625e-16	-1.2557	-0.766213	4.24853	-1.74476	0	1.25187	0.485622	1.21897	0.587267	-0.324893	-0.885872	-0.2097	-0.0767625	-1.29977	0.0311764	-0.927022	-0.955629	-0.409447	0.294207	-0.513701	1.57333	-0.660578	-0.152842	-0.533582	1.53719	0.744766	-0.596107	-1.07755	-0.690313	-0.545073	-0.6662	0.0391757	-0.155744
			35	-1.42574	-1.07347	-1.90146	-0.958848	0.725124	0.113828	0.544577	1.19847	1.6008	0.648434	-1.62881	-0.116572	3.14576	0.76962	0.591633	-0.223607	-1.88896	0	0.0305334	1.75246	1.21897	-1.63482	-0.324893	-0.885872	-1.17755	-1.10026	-0.205227	0.779409	0.850829	0.366625	-0.409447	2.25559	-0.513701	0.275738	-0.660578	-0.152842	-1.29584	0.748889	0.182679	-0.596107	-1.07755	0.14643	-0.545073	0.545073	0.0391757	-1.28843
				-0.0233729	-0.675886	-1.90146	1.35561	-1.57686	0.113828	0.444655	0.16382	-0.141567	1.75215	-2.32193	-1.60022	1.88746	-0.445569	-0.184279	4.24853	-1.88896	0.747545	0.0305334	-0.147798	0.81931	-0.682499	-0.324893	0.327651	-1.17755	0.946738	-0.205227	0.904115	1.86674	-0.595014	-0.409447	0.294207	-0.513701	0.600136	0.165145	0.101895	-0.914712	-0.236491	0.744766	-0.596107	-1.07755	-0.271941	-0.545073	0.545073	0.822689	-1.00526
				-0.0233729	-0.675886	-1.90146	-1.12417	-0.425867	2.64333	0.0449651	-1.38816	0.511819	0.510469	-0.935701	-0.540471	1.88746	-0.0405063	-0.960191	-0.223607	-1.88896	1.49509	-0.580134	0.0633419	2.81763	-0.682499	-0.324893	0.0849467	-0.532316	-1.10026	-1.57341	1.02882	1.10481	-0.715219	-0.409447	2.90938	-1.0274	-0.0486597	-0.935819	-0.662315	4.42111	2.3255	1.02581	-0.596107	0.881631	-0.271941	-0.545073	-0.6662	-0.744338	-1.00526
				-0.958288	-1.07347	-1.90146	-0.958848	-1.57686	5.67873	-0.15488	-0.00862211	0.947409	0.924364	-1.28226	-1.38827	-0.629153	-2.47088	-1.34815	-0.223607	-2.17735	0	-0.580134	-0.570077	2.0183	1.22215	-0.324893	0.570356	0.435532	2.48199	0.342045	-0.592351	0.0888925	0.967649	-0.409447	3.56318	-0.513701	-0.373058	-0.110096	1.37558	2.89659	0.551813	-0.0983654	-0.596107	-0.097959	-0.271941	-0.545073	-0.6662	0.822689	-0.722086
				-0.958288	-0.675886	-1.90146	-0.958848	-1.80706	2.13743	-0.354725	0.16382	-0.141567	0.924364	-0.589145	-1.81217	-1.25831	-0.445569	-1.54213	-0.223607	-1.74476	-0.747545	-0.580134	-1.2035	0.419647	-0.0476162	2.92404	-1.85669	0.758148	1.45849	2.80477	-0.966468	0.0888925	1.44847	-0.409447	1.2749	1.0274	-0.373058	0.990867	0.611368	0.228678	-0.827719	0.744766	1.10706	0.881631	-0.690313	-0.545073	-0.6662	-0.744338	-0.155744
				-1.42574	-0.278306	-1.90146	-0.132255	-2.03725	1.37858	-0.0549574	-0.181064	-1.44834	1.89012	0.450523	-0.116572	1.25831	0.76962	-1.54213	4.24853	-0.158615	-0.747545	-0.580134	-0.992357	1.61864	-1.31738	2.92404	0.570356	1.08076	1.45849	1.16295	-1.21588	1.35879	0.72724	-0.409447	4.87077	0.513701	2.87092	1.54135	-0.152842	-0.152452	-0.630643	0.182679	-0.596107	-0.097959	-0.690313	-0.545073	0.545073	-0.744338	1.26011
				-1.42574	-1.07347	-1.90146	0.0330637	-2.03725	0.113828	0.544577	0.853589	0.947409	-0.731213	-0.589145	-1.17632	-1.25831	-1.2557	-1.15417	-0.223607	-1.31218	-0.747545	1.86254	-0.781217	0.419647	-1.31738	2.92404	-1.37128	-0.532316	4.52899	0.342045	-0.841762	0.850829	-0.2344	-0.409447	1.92869	-0.513701	3.84412	0.715626	1.88505	-0.914712	-0.630643	1.30685	-0.596107	-1.07755	-0.690313	-0.545073	-0.6662	0.0391757	-0.438915
				-1.42574	-0.278306	-1.90146	-0.79353	-2.49765	1.37858	0.0449651	0.853589	0.511819	-0.731213	-1.62881	-0.328522	0.629153	0.364557	-0.766213	4.24853	-1.02379	-0.747545	1.86254	0.485622	3.21729	0.269825	-0.324893	1.54118	-0.2097	0.946738	1.43659	0.0311764	1.10481	-0.2344	-0.409447	1.92869	-1.0274	1.24893	0.165145	2.13979	-0.533582	-0.433567	-0.0983654	-0.596107	-1.07755	-0.690313	-0.545073	1.75635	0.0391757	0.693768
				-0.958288	-0.675886	-1.22236	-1.28949	-2.26745	1.12563	0.844345	0.508704	1.383	1.33826	-0.935701	0.307327	-0.629153	1.57975	-1.7361	-0.223607	-0.735396	0.747545	0.641201	-0.358938	0.0199832	0.269825	-0.324893	0.0849467	0.435532	0.946738	0.0684091	0.529998	2.12072	-0.2344	-0.409447	0.948001	1.5411	-0.373058	0.990867	1.12084	0.228678	0.157661	0.744766	-0.596107	-0.097959	0.983173	-0.545073	1.75635	0.0391757	0.127427
				-0.0233729	-0.675886	-1.90146	0.198382	-1.80706	-1.90977	0.144888	-0.181064	-0.794953	1.89012	-1.97537	-0.116572	-1.25831	-0.445569	-1.34815	-0.223607	-1.31218	-0.747545	0.641201	-0.147798	1.61864	0.587267	-0.324893	0.327651	-0.2097	-1.10026	0.0684091	0.0311764	-0.165086	-0.955629	-0.409447	0.621104	-0.513701	2.87092	0.715626	-0.662315	-0.152452	-0.236491	0.182679	-0.596107	2.84081	-0.271941	-0.545073	-0.6662	0.0391757	0.976939
			40	-0.958288	-0.675886	-1.90146	0.52902	-0.656065	-0.897973	1.04419	-0.870833	2.25418	0.648434	-1.62881	-0.328522	-1.74625e-16	-0.445569	-1.15417	-0.223607	-1.88896	-0.747545	-0.580134	0.485622	0.0199832	1.22215	-0.324893	1.54118	0.112916	-1.10026	-0.7525	-1.7147	-1.181	0.48683	2.3202	2.25559	-1.0274	-0.0486597	-0.385337	0.356631	-0.152452	-1.02479	1.02581	-0.596107	-1.07755	-0.690313	-0.545073	-0.6662	-0.744338	0.976939
[truncated: 120 more columns]

## Sheet: Panel F-G
Panels F-G	Avoid Platform Entry	session:		1N44rec2-5tPR	1N44rec2-5tPR	2N44rec1-5tPR	2N44rec1-5tPR	2N44rec1-5tPR	2N44rec1-5tPR	2N44rec2-5tPR	2N44rec2-5tPR	2N44rec2-5tPR	2N44rec2-5tPR	2N44rec2-5tPR	2N44rec3-5tPR	2N44rec3-5tPR	2N44rec3-5tPR	2N44rec3-5tPR	2N44rec3-5tPR	2N44rec3-5tPR	2N44rec3-5tPR	2N44rec4-5tPR	2N44rec4-5tPR	2N44rec4-5tPR	2N44rec4-5tPR	2N44rec4-5tPR	2N44rec7-5tPR	2N44rec7-5tPR	2N44rec7-5tPR	2N44rec7-5tPR	2N44rec7-5tPR	2N44rec8-5tPR	2N44rec8-5tPR	2N44rec8-5tPR	2N44rec8-5tPR	2N44rec8-5tPR	2N44rec10-5tPR	2N44rec10-5tPR	2Z37cond2-5tPR	2Z37cond2-5tPR	2Z37cond2-5tPR	2Z37cond2-5tPR	2Z37cond2-5tPR	2Z37cond2-5tPR	2Z37cond2-5tPR	2Z37cond3-5tPR	2Z37cond3-5tPR	2Z37cond3-5tPR	2Z37cond4-5tPR
		cell:		sig006a	sig007a	sig006b	sig006c	sig011a	sig011b	sig004a	sig009a	sig011a	sig011b	sig011c	sig005a	sig009a	sig009b	sig011a	sig011b	sig012b	sig014a	sig010a	sig011a	sig012a	sig014a	sig014b	sig006a	sig010a	sig011a	sig011b	sig014a	sig001a	sig004b	sig006a	sig010a	sig011b	sig005a	sig014a	sig001a	sig002a	sig004a	sig007a	sig007b	sig009a	sig010a	sig001a	sig002a	sig007a	sig004a
		pre-platform entry	-10	1.63879	-0.477096	-0.230447	2.2734	0.546764	-0.787189	-0.635863	-0.212486	-1.04784	-0.0368658	-0.70504	-0.829628	-1.10706	-0.539796	-0.456329	-0.0990773	-0.0934103	-0.742352	-0.655659	0.348991	-0.393257	-0.850632	-0.744041	-1.16707	0.719057	-0.137812	-0.165807	-0.547723	0.610129	4.47713	-0.847057	-0.0971768	1.11577	-1.35261	2.21276	0.956611	-0.468313	0.686372	-0.369373	3.25936	-0.740718	-1.15491	0.284755	0.700985	-0.990429	-0.757411
			-9.5	0.0135437	-1.47105	0.537709	-0.0947251	0.911274	0.581836	-0.635863	1.00172	-0.06549	2.17508	2.36035	-1.9358	0.596107	-0.955023	0.94776	-0.429335	0.944482	-0.742352	-0.291404	-0.697982	1.85393	-0.850632	-0.744041	-1.16707	-0.972842	-0.531562	2.04495	-0.547723	-1.83039	1.5699	-0.847057	0.680238	-0.574791	1.91984	-1.09692	2.18304	-0.0501764	-0.873564	-0.88239	-0.0801482	-0.22633	-1.15491	-0.664428	1.63563	-0.990429	-0.757411
			-9	1.63879	0.516854	-0.998602	0.615713	0.546764	2.63537	0.0107773	-0.212486	1.24431	-0.0368658	-0.70504	-0.460904	1.16383	-0.539796	-0.456329	0.23118	-0.508567	-0.742352	0.072851	-0.348991	1.29213	-0.0405063	-0.744041	-1.51544	0.719057	0.649687	2.59764	-0.547723	1.58633	0.407012	-2.57574	-1.2633	-0.912904	-0.261796	-0.1513	1.56982	0.36796	0.686372	-0.88239	1.25566	1.83122	1.83192	2.49952	-0.233662	-1.17384	1.6663
			-8.5	-0.528206	0.516854	0.537709	0.615713	-0.546764	1.95086	-1.2825	-1.12314	-1.37529	-0.0368658	-0.70504	1.38271	1.16383	0.705887	-1.15837	-0.0990773	-2.37677	1.98466	0.072851	-0.348991	-0.393257	1.57975	-0.744041	0.226445	-0.126892	-1.31906	3.70302	0.365148	0.610129	0.407012	0.535893	-0.485884	-0.574791	-1.35261	1.26713	1.56982	0.36796	-0.873564	-0.88239	0.587754	-0.740718	-0.657101	0.601149	2.57028	1.21052	0.454447
			-8	-0.799081	-0.874676	1.30586	0.615713	2.0048	-0.787189	-0.420316	2.51948	-1.04784	-0.774181	-0.70504	-1.9358	0.596107	0.705887	3.75594	-0.0990773	1.98237	0.166651	0.801361	1.04697	-0.393257	3.2	0.909384	-1.16707	-0.972842	-1.31906	-1.27119	-0.547723	1.09823	3.31424	-1.53853	1.84636	-0.574791	-0.261796	1.26713	5.2491	0.786096	-0.873564	0.656663	3.92726	-1.25511	0.836311	1.23394	2.57028	-0.623603	1.06038
			-7.5	-0.528206	1.90838	0.537709	-0.0947251	-0.546764	-0.787189	-1.06696	3.43013	0.91686	-0.774181	-0.70504	-0.0921809	0.028386	-0.955023	0.245716	0.891695	0.114168	-0.439351	-0.655659	1.04697	0.168539	0.76962	-0.744041	-0.47031	0.719057	-0.925312	-0.165807	0.365148	0.122026	0.988457	-0.501319	-0.485884	1.792	3.01065	0.794323	4.02267	2.45864	-0.873564	-0.369373	5.93097	-0.740718	-1.65271	2.18312	-3.0376	-0.440191	-0.757411
			-7	-0.799081	0.318064	-0.230447	-0.331538	-0.182255	-0.787189	4.10617	0.0910655	1.24431	2.17508	-0.70504	-0.0921809	-1.10706	0.705887	0.245716	1.55221	0.321746	1.37865	0.072851	0.348991	-0.393257	5.63037	0.909384	2.31671	-0.126892	1.04344	-0.165807	1.27802	0.610129	-0.755879	-1.88427	0.680238	1.11577	0.82902	-1.09692	5.2491	0.786096	0.686372	1.16968	7.26677	0.288057	-0.159297	1.23394	1.63563	-0.990429	-1.36334
			-6.5	2.72229	1.5108	-0.998602	-0.568351	-1.64029	-0.787189	-0.20477	-1.73024	0.58941	-0.0368658	0.521117	-0.460904	1.16383	3.19725	-0.456329	-1.08985	-0.716145	-1.04535	-0.291404	3.14092	1.85393	6.4405	-0.744041	1.61996	2.41096	0.649687	-1.27119	-0.547723	-0.85418	2.15135	-1.19279	2.62377	-0.236679	0.82902	-0.1513	3.40946	2.45864	-0.873564	1.16968	3.25936	1.31683	-0.159297	0.601149	-1.16831	-0.256778	1.6663
			-6	1.36792	1.31201	-0.230447	-1.5156	-2.0048	-0.787189	0.441871	-0.212486	-0.06549	-0.0368658	1.1342	-0.829628	-1.10706	-1.78548	-0.456329	-0.759592	-1.1313	-0.742352	-1.01991	1.39596	-0.955053	4.01012	0.909384	-0.47031	-0.126892	0.649687	0.939573	-0.547723	-0.85418	-0.174434	-0.501319	-0.0971768	-0.912904	7.37392	-1.09692	0.956611	-0.0501764	-0.873564	-0.369373	3.25936	0.288057	-1.15491	1.23394	-1.16831	0.476873	-0.757411
			-5.5	0.284419	1.11322	-0.998602	-0.568351	-1.64029	-0.787189	0.226324	1.60882	-0.72039	-0.0368658	2.97343	-0.460904	-1.10706	-0.124568	6.56412	-0.429335	-1.1313	0.469652	1.16562	-1.39596	2.97752	-0.0405063	0.909384	-0.818687	-0.972842	5.37468	0.939573	1.27802	0.122026	-0.174434	-1.53853	-0.0971768	1.45388	1.91984	-0.1513	2.18304	0.786096	2.24631	-0.369373	3.25936	-0.740718	-0.657101	1.23394	-1.16831	1.02711	-0.151482
			-5	0.284419	0.914434	0.537709	-0.805163	-1.27578	-0.102677	0.226324	1.60882	-1.70274	0.700449	-0.0919618	-0.0921809	0.028386	1.12111	0.245716	-0.429335	1.98237	0.166651	-1.01991	0	1.85393	2.38987	0.909384	-1.16707	2.41096	-0.137812	0.386883	-0.547723	-0.366077	2.73279	-1.19279	-0.874592	-0.236679	-1.35261	-0.1513	11.3812	3.29491	2.24631	2.19572	2.59146	-1.25511	-0.159297	-0.348034	-2.10295	-0.0733651	-0.151482
			-4.5	0.0135437	1.31201	-0.998602	0.142088	1.27578	-0.102677	-0.635863	1.00172	-0.72039	-0.774181	-0.0919618	-1.56708	0.596107	-1.37025	-1.15837	1.55221	2.18995	-0.742352	-1.01991	0.348991	2.97752	3.2	2.56281	-0.47031	1.56501	0.255937	2.04495	-0.547723	0.610129	-0.174434	2.26458	0.291531	-0.574791	4.10147	-0.1513	4.02267	1.62237	0.686372	0.143645	1.92356	-1.25511	-1.15491	0.284755	-2.10295	-1.17384	-0.757411
			-4	1.09704	-0.675886	-0.998602	1.56296	0.911274	1.95086	-1.06696	-0.819589	-0.06549	-0.774181	-0.0919618	1.38271	0.596107	0.705887	0.94776	0.561438	0.529325	-0.742352	0.437106	1.74496	-0.393257	1.57975	5.86966	0.226445	-0.126892	0.649687	-0.718497	0.365148	1.58633	-1.91877	-1.88427	-0.0971768	1.11577	0.82902	0.321512	5.2491	2.45864	0.686372	1.16968	2.59146	0.802444	-0.159297	4.71428	0.700985	-1.35725	-1.36334
			-3.5	-0.528206	-0.675886	-0.230447	1.79978	3.46284	-0.102677	-0.85141	-1.42669	2.55411	-0.774181	0.521117	2.85761	1.16383	-0.539796	-0.456329	1.55221	-0.0934103	0.772653	0.072851	-1.04697	0.730335	6.4405	2.56281	0.226445	0.719057	1.04344	-0.165807	0.365148	3.05064	-1.33732	-0.155582	-0.874592	0.777659	3.01065	1.26713	1.56982	4.96746	2.24631	-0.88239	1.92356	-0.22633	-0.657101	2.18312	-1.16831	-1.17384	1.06038
			-3	-0.799081	0.119274	-0.998602	2.98384	0.911274	-0.102677	1.30406	-1.42669	0.58941	-0.774181	-0.70504	-0.829628	0.028386	-0.539796	1.6498	1.22195	0.529325	1.07565	1.89412	-1.39596	1.85393	4.82025	2.56281	0.574823	2.41096	1.04344	0.939573	1.27802	1.09823	0.988457	-0.155582	0.291531	-1.25102	-1.35261	-0.624111	0.956611	6.64001	0.686372	-0.369373	3.92726	-1.25511	0.836311	1.55033	5.37421	-0.807016	-0.151482
			-2.5	0.0135437	0.914434	-0.230447	-0.331538	-1.64029	-0.102677	-0.420316	1.30527	-0.06549	-0.774181	0.521117	-0.460904	0.596107	0.705887	0.245716	-0.429335	2.39753	1.07565	0.072851	0.348991	2.41572	0.76962	2.56281	0.574823	0.719057	2.61843	-1.27119	2.19089	2.07444	-0.174434	-0.155582	-0.485884	-0.236679	-0.261796	2.68557	3.40946	4.96746	3.80624	2.70873	1.92356	-0.740718	-1.15491	0.917544	4.43957	-0.807016	-0.151482
			-2	0.555294	0.516854	-0.998602	0.142088	-0.182255	-0.787189	2.38179	-1.73024	-1.04784	-0.0368658	-0.0919618	-1.19835	0.596107	0.290659	1.6498	-0.0990773	1.56722	-0.13635	0.072851	-0.348991	6.34829	8.87088	2.56281	1.96833	2.41096	0.255937	-0.718497	2.19089	0.610129	4.47713	0.535893	-1.65201	-1.25102	-1.35261	1.26713	3.40946	4.54932	0.686372	0.143645	-0.0801482	-0.740718	-1.65271	2.18312	3.50492	0.110048	-0.151482
			-1.5	-0.528206	1.90838	-0.230447	-0.331538	-1.27578	-0.102677	4.75281	-1.12314	-0.06549	-0.774181	0.521117	-0.460904	0.028386	0.290659	-0.456329	0.561438	0.944482	1.37865	-0.291404	-1.04697	8.59548	1.57975	2.56281	2.31671	1.56501	-0.531562	-1.27119	4.9295	-0.366077	0.988457	1.57311	-0.0971768	-0.574791	-1.35261	-0.624111	3.40946	3.71305	5.36618	-1.39541	1.25566	-0.740718	-1.15491	3.1323	0.700985	-0.623603	1.6663
			-1	0.0135437	0.119274	0.537709	-0.568351	-0.911274	0.581836	-0.420316	0.0910655	-0.72039	-0.0368658	-0.70504	-1.9358	-0.539335	2.3668	-1.15837	0.561438	0.114168	-1.04535	-1.01991	1.39596	1.85393	-0.0405063	2.56281	-0.121932	-0.126892	-0.925312	-1.27119	5.84237	0.610129	1.5699	-0.847057	-1.2633	-1.58913	0.82902	1.26713	0.956611	5.3856	0.686372	-0.369373	3.25936	-0.740718	-0.159297	0.601149	-0.233662	-0.623603	0.454447
			-0.5	0.0135437	0.914434	-0.230447	-1.75241	-2.0048	-0.787189	-0.635863	-1.12314	0.91686	1.43776	-0.70504	-1.56708	2.86699	0.290659	-0.456329	1.22195	-0.0934103	1.98466	1.89412	-1.04697	0.730335	4.01012	-0.744041	-0.818687	2.41096	-1.31906	-1.27119	1.27802	-0.366077	4.47713	-2.57574	-0.485884	-0.574791	-1.35261	4.57681	2.18304	5.80373	0.686372	-0.88239	0.587754	0.288057	3.32533	0.284755	0.700985	-1.17384	-1.36334
		Platform Entry	0	0.826169	0.119274	2.07402	-2.22604	-2.0048	0.581836	2.16625	0.0910655	-0.39294	-0.0368658	1.74727	1.01399	1.16383	-0.955023	-1.15837	0.561438	0.114168	1.37865	-0.655659	2.79193	0.730335	2.38987	-0.744041	-0.47031	0.719057	-0.531562	0.939573	1.27802	-0.366077	2.73279	-2.23001	-0.874592	1.11577	-1.35261	0.321512	3.40946	7.05814	0.686372	-0.369373	0.587754	0.288057	1.33411	0.917544	1.63563	-0.623603	-0.757411
			0.5	0.284419	-0.477096	-0.998602	-2.46285	-2.0048	-0.787189	0.226324	2.82303	-1.37529	2.9124	1.1342	0.276543	1.16383	0.290659	-1.15837	0.561438	-0.0934103	0.469652	-0.655659	2.09395	1.85393	-0.850632	-0.744041	0.574823	0.719057	1.43719	-1.27119	0.365148	0.610129	-0.174434	0.190156	0.291531	1.45388	0.82902	0.794323	4.63588	7.05814	14.7258	-1.39541	-0.0801482	-0.740718	1.33411	0.284755	-1.16831	0.660286	-1.36334
			1	0.0135437	-0.079516	-0.230447	-1.75241	-1.64029	-0.787189	0.0107773	2.21593	-0.72039	-0.774181	-0.70504	-0.829628	-0.539335	-1.37025	1.6498	0.23118	0.114168	0.469652	0.072851	3.48991	8.59548	-0.0405063	-0.744041	-0.818687	0.719057	1.43719	-0.165807	0.365148	-0.85418	2.73279	2.26458	0.680238	-0.236679	3.01065	0.321512	1.56982	7.89442	-0.873564	-0.88239	-0.74805	-1.25511	0.836311	-0.980822	-1.16831	-0.0733651	-0.757411
			1.5	0.284419	0.318064	0.537709	-2.46285	-2.0048	-0.102677	0.226324	1.60882	-0.06549	-0.0368658	-0.70504	0.276543	0.028386	0.290659	0.245716	0.561438	-0.300989	-0.13635	0.437106	-0.348991	2.97752	0.76962	-0.744041	-0.818687	0.719057	-0.925312	-1.27119	-0.547723	-0.366077	3.31424	4.68474	-0.874592	1.11577	0.82902	-1.09692	2.18304	9.14882	5.36618	-0.369373	-0.0801482	-1.76949	0.836311	-0.980822	3.50492	-0.990429	-1.36334
			2	-0.528206	0.119274	-0.998602	-2.46285	-2.0048	-0.787189	-0.85141	-1.12314	-1.37529	-0.774181	-0.70504	-1.56708	-0.539335	0.290659	0.94776	0.891695	0.529325	-0.439351	-1.01991	0.697982	1.85393	0.76962	-0.744041	-1.16707	0.719057	-1.31906	-1.27119	0.365148	2.07444	2.15135	4.68474	-0.874592	2.46822	3.01065	-1.56973	5.2491	5.80373	2.24631	8.35193	-0.74805	-0.22633	0.338507	-0.348034	1.63563	-1.35725	-0.757411
			2.5	0.0135437	-0.675886	-0.230447	-2.46285	-2.0048	-0.787189	0.657418	1.00172	-1.70274	-0.774181	-0.70504	3.22633	-0.539335	1.12111	5.16003	1.22195	0.736903	1.07565	2.62263	1.74496	18.146	-0.0405063	-0.744041	-0.47031	2.41096	-0.925312	3.15033	2.19089	1.58633	2.15135	2.61032	-0.485884	1.45388	-0.261796	-0.624111	1.56982	2.87678	-0.873564	2.19572	2.59146	0.288057	-0.657101	1.86673	-0.233662	-1.17384	-0.757411
			3	1.90967	-0.675886	-0.998602	-2.46285	-2.0048	-0.787189	-0.85141	2.21593	-1.37529	1.43776	-0.0919618	-0.0921809	-0.539335	-0.124568	4.45798	0.891695	1.35964	-0.742352	0.801361	4.88588	2.41572	-0.0405063	-0.744041	-0.47031	0.719057	1.43719	-1.27119	-0.547723	0.610129	0.988457	3.64753	-0.485884	-0.574791	-1.35261	-0.624111	2.18304	1.62237	-0.873564	2.19572	0.587754	2.34561	-0.657101	-0.348034	1.63563	-1.35725	-1.36334
			3.5	-1.06996	-0.675886	-0.998602	-2.46285	-2.0048	0.581836	0.872965	1.60882	-0.72039	-0.774181	-0.70504	-0.829628	0.028386	2.78202	0.94776	0.23118	1.56722	1.07565	0.801361	1.74496	5.2247	-0.850632	-0.744041	-0.818687	-0.972842	-0.137812	-0.165807	0.365148	2.56254	1.5699	-0.155582	0.680238	1.11577	-0.261796	-1.56973	0.956611	3.29491	-0.873564	7.83891	-0.0801482	0.288057	1.33411	-0.980822	-0.233662	-1.35725	-1.36334
			4	0.555294	0.715644	-0.230447	-2.46285	-2.0048	-0.102677	-0.635863	-0.516038	-1.04784	1.43776	-0.0919618	-1.19835	-0.539335	1.95157	0.245716	1.22195	2.81269	-0.13635	-0.655659	-1.04697	1.85393	0.76962	-0.744041	-1.16707	-0.126892	-0.137812	-1.27119	0.365148	3.05064	0.988457	0.881631	1.06895	2.13011	0.82902	0.794323	2.79625	1.20423	-0.873564	7.32589	4.59517	-0.22633	0.338507	1.23394	-1.16831	-0.990429	-0.151482
			4.5	-0.257331	-0.079516	1.30586	-2.46285	-2.0048	-0.102677	-0.20477	4.64434	-1.37529	-0.774181	-0.0919618	-1.19835	-1.10706	-0.955023	-0.456329	0.561438	-1.33888	1.37865	-1.74842	1.39596	1.29213	-0.850632	-0.744041	-1.86382	-0.126892	-1.31906	0.386883	1.27802	1.09823	4.47713	0.535893	-0.0971768	3.14445	5.19228	-0.1513	-0.269813	0.786096	-0.873564	2.19572	-0.0801482	0.802444	-1.65271	-0.0316394	0.700985	-1.35725	-0.151482
			5	-0.257331	-1.07347	0.537709	-2.46285	-2.0048	-0.787189	1.30406	3.12658	-0.72039	3.64971	-0.0919618	-0.0921809	0.028386	-0.124568	2.35185	1.88247	1.56722	0.166651	-1.01991	-0.697982	0.168539	4.01012	-0.744041	-1.86382	4.94881	-0.531562	-1.27119	-0.547723	0.610129	0.988457	1.91884	1.84636	2.13011	3.01065	0.321512	0.956611	2.45864	-0.873564	1.6827	1.25566	3.37438	0.836311	1.23394	-2.10295	-1.17384	-1.36334
			5.5	-0.528206	-0.079516	-0.998602	-2.46285	-2.0048	-0.787189	-0.85141	0.0910655	-0.06549	-0.0368658	0.521117	-0.829628	-0.539335	-1.78548	0.94776	0.23118	1.98237	1.68166	0.437106	1.74496	8.03368	4.01012	-0.744041	-1.51544	0.719057	-0.925312	-1.27119	0.365148	1.09823	-0.174434	-0.847057	-0.874592	-1.58913	6.2831	-0.624111	1.56982	2.04051	0.686372	0.143645	-1.41595	0.288057	3.32533	-0.348034	3.50492	-1.17384	-1.36334
			6	-0.528206	0.119274	-0.230447	-2.46285	-2.0048	1.95086	0.657418	1.30527	-1.04784	-0.774181	-0.70504	1.01399	-1.10706	-1.78548	-1.15837	-0.0990773	1.98237	0.772653	-1.38417	1.74496	2.97752	2.38987	-0.744041	-0.818687	0.719057	0.255937	-0.718497	0.365148	0.122026	1.5699	0.881631	3.7899	0.101434	0.82902	-0.624111	4.63588	5.3856	2.24631	-1.39541	-0.0801482	3.88877	-1.15491	1.86673	-0.233662	-1.35725	-1.36334
			6.5	-0.528206	-0.477096	-0.998602	-2.46285	-2.0048	-0.102677	5.39945	1.60882	-0.39294	-0.0368658	-0.70504	-1.56708	-1.10706	-0.955023	-0.456329	-1.08985	2.18995	0.469652	0.801361	-0.697982	2.97752	2.38987	-0.744041	-1.86382	0.719057	-0.531562	-1.27119	-0.547723	1.58633	0.407012	-0.501319	0.680238	1.11577	0.82902	-0.1513	0.343399	1.62237	0.686372	0.143645	3.25936	0.802444	-2.15051	-0.0316394	-0.233662	-0.440191	-0.151482
			7	-0.257331	-0.079516	1.30586	-2.46285	-2.0048	-0.102677	1.73515	1.30527	-1.37529	-0.774181	-0.70504	-0.829628	0.028386	0.290659	1.6498	-0.0990773	-0.716145	0.772653	-0.291404	0.697982	0.730335	-0.0405063	-0.744041	-1.51544	3.25691	-0.531562	2.59764	0.365148	1.58633	2.15135	3.64753	-0.485884	2.13011	0.82902	-0.1513	-0.269813	0.36796	-0.873564	2.19572	8.60258	1.31683	0.338507	-0.348034	1.63563	-1.17384	-1.36334
			7.5	0.284419	-0.874676	-0.230447	-2.46285	-2.0048	0.581836	-0.20477	1.60882	0.58941	-0.774181	0.521117	1.01399	-0.539335	1.95157	0.94776	-0.429335	1.98237	-0.13635	1.16562	-1.04697	4.10111	2.38987	-0.744041	-0.121932	2.41096	-1.31906	-0.718497	0.365148	1.09823	0.988457	0.190156	-0.0971768	2.13011	-0.261796	0.794323	0.343399	-0.0501764	-0.873564	-0.88239	5.93097	1.31683	2.82753	0.917544	0.700985	-0.807016	-0.757411
			8	0.284419	-0.874676	-0.998602	-2.46285	-2.0048	-0.787189	0.0107773	0.698169	-0.39294	-0.0368658	-0.0919618	-1.19835	-0.539335	2.3668	0.245716	-0.759592	1.98237	-0.13635	0.072851	-1.39596	3.53931	-0.850632	-0.744041	-0.47031	-0.126892	-0.531562	-0.165807	0.365148	1.58633	2.15135	0.881631	-0.0971768	1.792	0.82902	1.26713	-0.883025	4.96746	-0.873564	1.16968	-0.0801482	0.802444	1.83192	-0.0316394	2.57028	-1.35725	1.06038
			8.5	1.36792	0.516854	-0.230447	-2.46285	-1.64029	-0.787189	0.441871	1.00172	0.58941	3.64971	-0.70504	-1.19835	1.73155	1.12111	-0.456329	1.22195	1.15206	-1.04535	-1.38417	-0.348991	4.10111	-0.0405063	-0.744041	-0.818687	4.10286	-0.531562	-1.27119	1.27802	2.07444	1.5699	0.535893	2.62377	3.82067	-0.261796	2.21276	-0.883025	4.13119	2.24631	2.19572	0.587754	0.288057	1.33411	-0.348034	-0.233662	-0.990429	-0.757411
			9	0.826169	-0.477096	0.537709	-2.46285	-2.0048	-0.787189	0.872965	4.03724	-0.72039	-0.0368658	-0.0919618	-0.460904	-1.10706	-0.539796	2.35185	-0.429335	0.114168	0.166651	-0.655659	-0.697982	-0.955053	2.38987	-0.744041	-0.818687	3.25691	-1.31906	-0.718497	0.365148	0.122026	-0.174434	-0.501319	1.06895	1.792	6.2831	-0.624111	-1.49624	2.87678	-0.873564	1.6827	0.587754	1.31683	-0.159297	-0.980822	0.700985	-1.17384	-0.151482
			9.5	0.284419	0.516854	-0.230447	-2.46285	-2.0048	-0.787189	0.226324	-0.516038	-1.04784	-0.0368658	-0.70504	-0.829628	-1.10706	1.53634	-0.456329	-0.759592	1.56722	1.37865	0.072851	-0.697982	1.85393	-0.850632	-0.744041	-1.16707	0.719057	-0.925312	-0.718497	-0.547723	1.09823	2.15135	1.22737	-1.65201	3.82067	7.37392	1.26713	-0.269813	3.29491	0.686372	1.16968	-1.41595	2.34561	-1.65271	-1.29722	-3.0376	-1.17384	2.27223
			10	-0.257331	-0.278306	1.30586	-1.98923	-1.27578	-0.787189	0.226324	5.85855	0.26196	-0.774181	-0.0919618	1.38271	0.028386	1.53634	0.94776	-0.429335	-1.1313	-0.13635	0.437106	-0.348991	-0.393257	-0.0405063	-0.744041	0.226445	1.56501	-0.925312	-0.718497	-0.547723	2.07444	2.15135	-1.53853	0.291531	2.13011	0.82902	-0.1513	-0.269813	3.29491	2.24631	3.73477	3.92726	3.37438	0.338507	-0.980822	2.57028	-0.990429	-1.36334
			10.5	-1.06996	-0.874676	-0.998602	-1.27879	1.27578	-0.787189	0.657418	3.43013	-0.72039	-0.0368658	-0.70504	0.276543	2.29927	0.290659	0.94776	-0.0990773	0.321746	-0.13635	0.801361	1.39596	1.85393	1.57975	-0.744041	-0.818687	0.719057	-1.31906	-1.27119	2.19089	0.122026	-0.755879	-0.501319	0.291531	0.101434	4.10147	-1.09692	2.79625	0.786096	0.686372	0.656663	0.587754	1.31683	2.32972	-1.29722	-1.16831	-1.35725	0.454447
			11	1.09704	0.914434	-0.230447	-0.568351	1.27578	-0.102677	1.51961	1.60882	-1.04784	0.700449	-0.0919618	-0.829628	0.596107	1.12111	-0.456329	-0.0990773	0.944482	1.37865	1.16562	0.348991	4.66291	0.76962	-0.744041	-1.16707	2.41096	-0.531562	-1.27119	0.365148	1.09823	3.31424	-0.847057	-1.2633	0.777659	1.91984	-0.624111	-0.269813	6.22187	-0.873564	-0.88239	1.25566	-0.22633	2.32972	-0.0316394	3.50492	-1.35725	-1.36334
			11.5	0.284419	-1.07347	-0.230447	-2.22604	-1.27578	-0.102677	0.872965	2.51948	-1.04784	0.700449	-0.0919618	-0.829628	-1.10706	1.53634	-1.15837	-0.0990773	-0.300989	2.28766	0.072851	0	0.730335	-0.0405063	-0.744041	-1.16707	2.41096	-1.31906	-1.27119	0.365148	2.56254	-1.33732	0.190156	0.291531	-0.236679	3.01065	0.794323	-0.269813	2.45864	-0.873564	-0.369373	-1.41595	0.802444	4.32094	-0.0316394	-2.10295	-1.35725	-0.757411
			12	1.63879	-0.079516	-0.998602	-1.27879	-0.546764	-0.102677	-0.20477	0.394617	0.26196	0.700449	-0.0919618	-1.56708	-1.67478	3.19725	1.6498	-0.429335	0.736903	0.469652	0.801361	-0.697982	-0.955053	1.57975	-0.744041	-1.16707	2.41096	-0.925312	-1.27119	0.365148	-1.83039	1.5699	1.22737	3.40119	1.45388	3.01065	-0.1513	-0.883025	3.29491	-0.873564	2.70873	3.92726	1.31683	0.836311	0.601149	0.700985	-0.990429	1.06038
			12.5	0.826169	0.516854	-0.998602	-1.27879	0.546764	-0.787189	-0.635863	-2.33735	-0.06549	0.700449	-0.70504	0.645266	-1.10706	4.02771	-1.15837	0.23118	2.39753	-0.13635	0.437106	0.348991	-0.955053	-0.850632	-0.744041	-0.818687	3.25691	-1.31906	-1.27119	1.27802	2.56254	5.64002	-1.88427	2.62377	1.45388	-0.261796	-0.624111	0.956611	2.45864	-0.873564	1.16968	1.25566	1.31683	1.83192	1.23394	-0.233662	-1.17384	-0.757411
			13	-0.257331	-1.07347	0.537709	-2.22604	-1.64029	-0.787189	1.08851	0.0910655	-0.06549	-0.774181	-0.70504	-1.56708	-1.10706	2.78202	-1.15837	-0.429335	0.944482	-0.13635	1.52987	-1.04697	1.85393	-0.850632	-0.744041	-1.16707	0.719057	-0.531562	-0.718497	0.365148	-0.85418	0.407012	-1.19279	-0.874592	-0.236679	-1.35261	-0.624111	0.956611	1.62237	-0.873564	-0.369373	-0.74805	0.802444	-1.15491	-0.0316394	-0.233662	-0.990429	-0.757411
			13.5	0.0135437	-0.278306	-0.230447	-2.46285	-2.0048	-0.787189	1.73515	1.30527	-0.06549	-0.774181	-0.70504	-1.56708	-1.67478	0.290659	0.94776	-0.429335	0.944482	1.07565	-0.291404	-0.348991	5.7865	-0.0405063	-0.744041	-1.51544	-0.972842	-1.31906	-0.718497	0.365148	1.09823	2.73279	-0.501319	-1.65201	3.48256	4.10147	-0.624111	2.79625	0.786096	-0.873564	0.143645	-0.0801482	2.34561	1.33411	0.601149	-0.233662	-1.17384	0.454447
			14	0.0135437	1.11322	-0.998602	-2.46285	-2.0048	-0.787189	-0.420316	1.60882	-0.72039	0.700449	-0.70504	0.645266	-0.539335	0.705887	0.245716	-0.0990773	-0.0934103	-0.13635	0.072851	-1.04697	2.41572	-0.0405063	-0.744041	-0.818687	4.10286	-0.925312	-1.27119	-0.547723	1.58633	1.5699	2.61032	2.62377	1.792	-0.261796	0.321512	1.56982	2.45864	0.686372	0.143645	-0.74805	-0.22633	-1.65271	-0.0316394	-2.10295	-0.990429	0.454447
			14.5	1.63879	-0.278306	1.30586	-2.46285	-2.0048	-0.787189	1.51961	0.0910655	-1.37529	1.43776	-0.0919618	-0.829628	-1.10706	1.53634	-1.15837	0.561438	0.321746	-0.439351	-1.01991	-1.04697	-0.955053	2.38987	-0.744041	0.574823	3.25691	0.649687	0.386883	-0.547723	0.610129	-0.755879	3.99327	1.06895	2.80633	-0.261796	-1.09692	1.56982	1.20423	-0.873564	-0.88239	-0.0801482	-0.22633	-0.159297	-0.664428	-0.233662	-0.990429	-1.36334
			15	0.826169	1.5108	1.30586	-2.46285	-2.0048	-0.787189	1.08851	3.12658	-1.04784	-0.774181	-0.70504	1.38271	-0.539335	0.705887	-1.15837	-1.08985	-0.0934103	0.469652	-0.291404	1.74496	0.730335	0.76962	-0.744041	-0.818687	3.25691	-0.925312	3.70302	-0.547723	0.122026	0.407012	-0.155582	-0.485884	2.13011	3.01065	0.794323	2.79625	1.20423	6.92612	0.656663	-0.74805	2.34561	-0.657101	-0.664428	-1.16831	-1.35725	-1.36334
			15.5	0.0135437	-0.079516	-0.230447	-2.46285	-2.0048	-0.102677	-0.20477	1.60882	-0.06549	0.700449	-0.70504	1.01399	-1.67478	1.12111	1.6498	-0.0990773	-0.508567	0.469652	1.16562	1.04697	11.4045	3.2	-0.744041	-1.51544	3.25691	-1.31906	-1.27119	0.365148	-1.34228	2.73279	1.91884	0.680238	1.792	-0.261796	-0.1513	-0.269813	0.36796	3.80624	-0.88239	-0.0801482	1.31683	1.83192	-0.664428	-3.0376	-1.17384	-0.151482
			16	0.0135437	-0.079516	-0.230447	-2.46285	-2.0048	-0.787189	-0.635863	-1.12314	0.91686	-0.0368658	-0.0919618	-1.56708	-0.539335	-0.955023	-1.15837	-1.08985	0.944482	-0.13635	-1.38417	0	3.53931	-0.0405063	0.909384	-0.121932	2.41096	-1.31906	-1.27119	-0.547723	1.09823	0.407012	0.190156	2.62377	0.439546	-1.35261	-0.1513	-1.49624	-0.468313	0.686372	-0.88239	0.587754	1.31683	-0.159297	-0.348034	-1.16831	-1.17384	-1.36334
			16.5	-1.88258	-0.278306	-0.998602	-2.22604	-2.0048	-0.102677	-0.635863	1.00172	-1.04784	-0.774181	-0.70504	-1.19835	0.028386	2.78202	0.94776	-0.429335	1.7748	0.166651	-1.01991	0.348991	-0.955053	-0.850632	0.909384	-1.16707	1.56501	-0.531562	-0.718497	0.365148	1.09823	2.15135	1.22737	0.291531	1.11577	7.37392	-0.1513	0.956611	2.87678	-0.873564	0.143645	-0.0801482	-0.740718	0.836311	-0.980822	1.63563	-0.807016	-1.36334
			17	0.284419	1.31201	-0.230447	-1.75241	-0.911274	-0.102677	1.30406	3.43013	-1.37529	-0.774181	-0.70504	0.276543	2.29927	0.290659	-1.15837	-0.759592	-0.300989	-0.13635	0.072851	-1.04697	-0.393257	1.57975	2.56281	-1.51544	0.719057	3.01218	-1.27119	-0.547723	0.610129	1.5699	0.190156	0.291531	-0.574791	3.01065	0.794323	-0.883025	2.04051	-0.873564	1.6827	1.25566	1.31683	0.338507	-0.348034	-3.0376	-0.990429	-0.757411
			17.5	1.90967	0.516854	-0.998602	-0.805163	0.546764	-0.787189	0.226324	3.43013	-1.04784	-0.0368658	-0.70504	-0.460904	-0.539335	-0.955023	0.94776	-0.759592	1.56722	0.772653	-0.291404	-0.697982	0.168539	-0.850632	2.56281	-0.818687	-0.126892	0.255937	-1.27119	2.19089	0.122026	3.89568	-1.19279	-0.485884	0.101434	-0.261796	-0.1513	0.343399	3.29491	0.686372	0.143645	3.92726	1.31683	0.836311	-0.980822	-2.10295	-0.440191	-1.36334
			18	-0.528206	0.516854	-0.998602	-1.04198	-0.546764	-0.102677	1.30406	3.43013	-1.04784	-0.774181	-0.70504	-0.0921809	1.73155	1.53634	0.245716	-0.759592	-1.54646	0.469652	-0.291404	-0.348991	0.168539	-0.0405063	-0.744041	1.96833	-0.126892	-0.925312	-1.27119	0.365148	-1.83039	0.988457	0.190156	-1.65201	2.46822	-1.35261	-1.09692	2.18304	2.87678	-0.873564	0.656663	3.25936	0.288057	-0.657101	0.284755	0.700985	-1.35725	-1.36334
			18.5	0.555294	1.5108	-0.230447	-1.98923	0.182255	-0.787189	-0.635863	2.21593	0.91686	-0.774181	-0.70504	-0.460904	2.29927	0.705887	0.245716	-0.759592	-0.716145	-0.439351	-1.38417	-0.697982	-0.955053	-0.0405063	0.909384	2.66509	0.719057	1.43719	-1.27119	-0.547723	-1.34228	0.988457	1.22737	0.680238	3.48256	0.82902	-1.56973	0.956611	0.786096	0.686372	-0.88239	3.25936	-1.25511	-2.15051	0.601149	-2.10295	-0.807016	-0.151482
			19	-1.06996	0.318064	-0.998602	-1.98923	0.182255	-0.102677	1.08851	1.60882	1.24431	-0.0368658	-0.70504	-1.19835	0.028386	-0.955023	0.245716	-0.759592	-1.33888	-0.439351	-1.38417	0.697982	4.10111	-0.0405063	2.56281	-0.818687	1.56501	0.255937	-1.27119	0.365148	-0.85418	1.5699	-1.53853	0.680238	0.439546	-1.35261	-0.624111	4.02267	-0.468313	-0.873564	0.143645	-0.74805	-0.740718	-2.15051	1.55033	3.50492	-0.256778	1.06038
			19.5	1.09704	0.119274	-0.998602	-2.46285	-1.64029	-0.102677	-0.85141	1.30527	-0.06549	-0.774181	-0.70504	-1.56708	-1.67478	1.53634	-1.15837	-0.429335	-2.79193	-0.13635	0.437106	-1.04697	-0.393257	-0.850632	2.56281	-1.16707	3.25691	-0.925312	-0.718497	-0.547723	1.09823	5.64002	-0.155582	1.45765	3.14445	-0.261796	-0.624111	0.956611	-0.886449	-0.873564	-0.369373	1.92356	-0.22633	2.82753	0.284755	-3.0376	-1.17384	0.454447
			20	0.0135437	-0.278306	-0.998602	-2.46285	-2.0048	-0.787189	0.872965	3.12658	-0.06549	-0.774181	0.521117	-0.829628	-1.10706	0.290659	-0.456329	-1.08985	-2.99951	-1.04535	1.16562	-1.39596	0.730335	4.01012	0.909384	-1.16707	-0.126892	-0.137812	-0.165807	-0.547723	3.53875	3.89568	-1.53853	3.01248	1.45388	-1.35261	-1.56973	1.56982	-0.468313	2.24631	0.143645	1.92356	0.802444	-1.15491	2.49952	-2.10295	-1.17384	3.48409
			20.5	0.555294	1.11322	-0.998602	-2.46285	-2.0048	1.26635	3.02843	1.30527	0.26196	0.700449	-0.70504	-0.829628	-0.539335	-0.539796	1.6498	-1.08985	-2.37677	-1.04535	-0.655659	-1.04697	0.168539	2.38987	0.909384	-1.16707	0.719057	-0.137812	1.49226	-0.547723	-0.366077	3.89568	0.881631	0.680238	1.11577	-1.35261	-0.624111	4.02267	-0.886449	5.36618	1.16968	5.93097	0.802444	-0.159297	0.601149	2.57028	-0.807016	4.69595
			21	0.0135437	-1.27226	-0.998602	-2.46285	-2.0048	0.581836	0.872965	0.394617	-0.39294	4.38703	-0.70504	0.645266	0.028386	-0.124568	-1.15837	-0.759592	-2.37677	-0.742352	1.52987	-1.04697	0.730335	3.2	-0.744041	0.226445	-0.126892	0.649687	-0.718497	0.365148	1.09823	4.47713	1.22737	1.84636	0.777659	-0.261796	0.321512	2.18304	-0.0501764	2.24631	-1.39541	1.25566	0.802444	2.32972	-0.0316394	-1.16831	-1.35725	0.454447
			21.5	0.0135437	-0.675886	-0.230447	-2.46285	-2.0048	-0.787189	1.30406	-1.42669	0.58941	3.64971	1.1342	1.38271	-0.539335	1.12111	-1.15837	-1.08985	-1.33888	0.772653	-0.655659	-0.348991	1.29213	3.2	4.21623	-0.818687	4.94881	-0.137812	-1.27119	0.365148	-1.34228	2.15135	-1.88427	3.40119	-0.574791	-0.261796	-1.56973	-0.269813	-0.886449	2.24631	0.656663	5.93097	-0.22633	1.83192	0.601149	-1.16831	-1.35725	-0.151482
			22	-0.799081	-1.07347	1.30586	-2.46285	-2.0048	-0.787189	-1.06696	0.0910655	-1.37529	0.700449	-0.70504	-2.30452	-1.10706	-1.78548	-0.456329	-1.08985	-1.54646	0.772653	-0.291404	-1.04697	5.2247	0.76962	0.909384	0.226445	1.56501	0.649687	0.386883	1.27802	-0.366077	1.5699	0.190156	0.680238	-1.25102	0.82902	0.321512	-0.269813	-0.0501764	2.24631	-0.88239	1.25566	-0.22633	-0.159297	0.601149	1.63563	-1.17384	1.6663
			22.5	-1.06996	-1.47105	-0.998602	-2.46285	-2.0048	-0.102677	0.226324	0.0910655	-0.06549	-0.0368658	-0.0919618	-0.829628	0.028386	-1.78548	-1.15837	-0.759592	-0.716145	0.166651	0.437106	-0.348991	1.85393	3.2	-0.744041	-1.16707	1.56501	-0.531562	2.04495	0.365148	0.122026	2.15135	0.190156	0.680238	0.101434	6.2831	-0.624111	0.343399	0.36796	-0.873564	-1.39541	-1.41595	-0.22633	1.33411	-0.664428	-0.233662	-0.440191	1.06038
			23	-0.528206	-2.26621	-0.998602	-2.22604	-2.0048	-0.787189	1.30406	0.698169	0.58941	-0.0368658	-0.0919618	-1.9358	-1.10706	1.53634	-0.456329	1.55221	-1.54646	-1.04535	-0.655659	-0.697982	7.47189	3.2	-0.744041	-1.16707	2.41096	-0.531562	-0.165807	-0.547723	0.122026	3.89568	-0.847057	-0.0971768	-0.574791	1.91984	-0.624111	3.40946	1.20423	0.686372	-0.369373	1.25566	0.802444	-1.15491	0.601149	-3.0376	-1.35725	-0.757411
			23.5	-0.799081	-0.675886	0.537709	-2.22604	-1.64029	-0.787189	1.51961	0.698169	-0.06549	0.700449	-0.70504	-0.829628	-0.539335	0.290659	-0.456329	0.561438	-2.37677	-1.04535	-1.38417	-1.39596	0.730335	-0.0405063	-0.744041	0.923201	2.41096	0.255937	-1.27119	-0.547723	0.122026	2.73279	-0.847057	-0.485884	-0.236679	-0.261796	0.794323	2.18304	0.786096	-0.873564	0.656663	4.59517	-0.22633	1.83192	-2.2464	-3.0376	-1.35725	-0.151482
			24	-0.528206	-0.079516	-0.998602	-2.46285	-1.64029	-0.787189	-1.2825	-1.12314	-0.39294	-0.0368658	-0.70504	0.276543	0.028386	1.95157	0.94776	-1.08985	-3.20709	1.07565	-0.655659	-0.348991	-0.393257	1.57975	-0.744041	0.226445	-0.126892	-0.531562	-0.718497	-0.547723	0.122026	0.407012	-0.501319	-0.0971768	-0.236679	3.01065	1.73995	1.56982	-1.30459	0.686372	1.16968	3.25936	1.83122	-1.15491	-2.56279	-3.0376	-1.35725	-0.151482
			24.5	-1.06996	-0.477096	-0.230447	-2.46285	-2.0048	0.581836	0.872965	-0.819589	-1.37529	-0.774181	-0.70504	0.276543	-1.10706	-0.124568	-1.15837	-0.429335	-1.33888	-1.04535	-0.655659	-1.39596	0.168539	-0.850632	2.56281	-1.16707	-0.126892	1.83094	-0.718497	-0.547723	-1.34228	-0.755879	-0.501319	-0.485884	-1.25102	1.91984	5.04962	0.343399	-0.468313	0.686372	0.143645	-0.74805	2.34561	-0.657101	-1.93001	-3.0376	-1.17384	-0.151482
			25	-0.257331	-0.079516	-0.230447	-2.46285	-2.0048	-0.787189	-0.85141	-0.516038	-0.06549	-0.774181	-0.70504	-0.0921809	-1.10706	-0.539796	-1.15837	0.23118	-1.33888	0.166651	-1.01991	-1.04697	-0.393257	1.57975	7.52308	-1.16707	2.41096	-0.531562	-0.718497	0.365148	-0.366077	-1.91877	1.57311	-0.485884	-0.236679	1.91984	0.794323	2.18304	2.04051	0.686372	-0.88239	0.587754	0.288057	2.32972	-3.19558	-3.0376	-1.17384	-0.757411
			25.5	-1.34083	-1.47105	-0.998602	-2.46285	-2.0048	-0.102677	0.226324	-0.212486	-0.39294	-0.774181	-0.70504	-0.829628	-1.10706	1.12111	3.75594	1.22195	0.736903	0.772653	-0.655659	-1.74496	0.730335	-0.850632	-0.744041	-1.51544	-0.972842	-1.31906	-0.718497	-0.547723	-1.83039	-0.755879	-1.53853	-0.874592	-1.58913	0.82902	-0.624111	-0.883025	-0.468313	-0.873564	0.656663	1.92356	0.802444	-0.159297	-0.664428	-3.0376	-1.17384	-0.151482
			26	-2.15346	-1.27226	1.30586	-2.46285	-2.0048	-0.787189	0.441871	0.0910655	-0.72039	-0.0368658	-0.0919618	1.75144	0.028386	1.95157	-0.456329	-0.0990773	0.114168	-0.13635	0.072851	-1.74496	1.29213	0.76962	0.909384	-1.86382	-0.972842	-1.31906	1.49226	-0.547723	-1.83039	0.407012	-1.88427	-1.65201	1.45388	0.82902	0.321512	4.02267	-0.468313	0.686372	-0.369373	2.59146	0.802444	0.338507	-1.29722	-3.0376	-1.17384	0.454447
			26.5	-1.34083	-1.07347	0.537709	-2.46285	-2.0048	1.95086	-0.635863	-2.33735	-1.04784	-0.0368658	-0.70504	0.645266	-0.539335	-1.78548	0.245716	-0.759592	0.321746	-0.439351	-1.01991	-1.04697	0.168539	1.57975	2.56281	-1.86382	-0.972842	-1.31906	-1.27119	-0.547723	-1.34228	0.988457	-1.19279	-1.2633	0.777659	0.82902	-0.624111	3.40946	-0.468313	0.686372	-0.369373	0.587754	0.802444	0.338507	-0.664428	-2.10295	-0.623603	-0.757411
			27	-1.06996	-1.47105	0.537709	-2.46285	-2.0048	-0.787189	0.226324	-2.0338	-1.70274	-0.774181	-0.70504	2.48888	-1.67478	-2.20071	-1.15837	-0.759592	-2.37677	0.772653	0.437106	-1.74496	-0.393257	-0.0405063	7.52308	-1.16707	-0.126892	-1.31906	-0.718497	-0.547723	0.122026	0.988457	-1.53853	-0.874592	1.11577	1.91984	0.321512	2.79625	-0.886449	5.36618	0.143645	4.59517	-1.25511	-0.657101	-2.56279	-3.0376	-0.256778	-0.757411
			27.5	0.284419	-1.27226	-0.230447	-1.75241	-1.27578	0.581836	-0.635863	-1.12314	-1.70274	-0.774181	-0.0919618	1.01399	-1.10706	-2.20071	-1.15837	-0.759592	-0.300989	0.772653	2.98689	0.697982	-0.955053	-0.0405063	4.21623	0.574823	-0.126892	-0.531562	-0.718497	0.365148	-0.366077	2.15135	-0.155582	-0.0971768	2.46822	0.82902	-0.1513	4.02267	-0.468313	0.686372	0.143645	2.59146	0.288057	0.836311	-0.980822	-2.10295	-0.807016	-1.36334
			28	0.284419	-0.278306	-0.998602	-1.98923	-1.27578	-0.787189	-0.85141	-0.819589	-1.37529	-0.774181	0.521117	-1.19835	1.16383	-2.20071	-1.15837	-1.08985	-0.923724	0.469652	0.437106	-0.697982	-0.955053	0.76962	2.56281	-0.47031	2.41096	-0.925312	-0.165807	-0.547723	0.122026	0.988457	0.535893	1.06895	1.11577	-1.35261	-1.09692	0.343399	-0.468313	-0.873564	-0.369373	6.59887	1.83122	2.82753	-1.61361	-1.16831	-0.990429	-0.757411
			28.5	-1.06996	1.11322	-0.998602	-1.98923	-1.27578	-0.787189	0.226324	0.698169	-0.72039	-0.774181	-0.0919618	-1.56708	0.028386	0.290659	-0.456329	-0.759592	-1.54646	-0.439351	1.89412	-0.348991	-0.393257	-0.850632	0.909384	-1.16707	-0.126892	0.255937	2.59764	2.19089	-0.85418	0.988457	-0.501319	-0.874592	-0.574791	-0.261796	-0.1513	-0.269813	-0.886449	0.686372	-0.88239	1.92356	2.34561	3.32533	-1.93001	-2.10295	-0.807016	-1.36334
			29	-0.257331	-0.278306	-0.998602	-1.75241	-1.64029	-0.787189	0.0107773	0.698169	1.89921	-0.0368658	-0.0919618	1.01399	-0.539335	1.12111	-1.15837	-0.0990773	-0.508567	-0.742352	-0.655659	-0.697982	-0.393257	-0.850632	2.56281	0.574823	4.94881	-0.531562	4.25571	2.19089	1.58633	2.15135	1.22737	1.84636	0.777659	-1.35261	-1.56973	-0.269813	-1.30459	0.686372	0.143645	0.587754	1.31683	0.338507	-1.93001	-3.0376	-0.256778	-1.36334
			29.5	-1.34083	-1.86863	-0.998602	-1.04198	-1.27578	-0.787189	-0.85141	0.394617	0.58941	-0.0368658	-0.0919618	-0.829628	-1.10706	1.95157	6.56412	1.22195	-0.508567	-1.04535	0.437106	-0.697982	5.2247	-0.0405063	0.909384	0.226445	3.25691	0.649687	5.36109	-0.547723	-0.85418	2.15135	1.91884	0.680238	1.11577	-1.35261	-0.624111	0.343399	-0.468313	0.686372	-1.39541	1.25566	0.802444	-0.159297	-2.56279	-3.0376	0.476873	1.06038
			30	-0.528206	-0.477096	-0.998602	-1.75241	-1.64029	-0.787189	-0.85141	0.394617	-0.72039	-0.774181	-0.70504	-0.0921809	-1.67478	1.53634	4.45798	0.561438	-0.508567	0.772653	2.25838	-1.39596	3.53931	-0.0405063	2.56281	0.574823	2.41096	0.649687	3.15033	3.10376	0.610129	0.988457	-0.847057	-0.0971768	0.439546	4.10147	-1.09692	-0.269813	0.786096	2.24631	0.143645	1.92356	0.288057	-0.159297	-2.87919	-0.233662	1.94417	4.69595
			30.5	0.284419	-0.079516	-0.998602	-1.5156	0.546764	-0.787189	0.0107773	1.30527	-0.39294	0.700449	-0.70504	1.01399	0.028386	1.53634	-0.456329	-0.759592	-1.54646	-0.13635	1.16562	0.348991	0.168539	-0.0405063	0.909384	0.226445	8.3326	1.83094	5.36109	3.10376	0.122026	5.05857	0.535893	1.06895	1.11577	3.01065	0.794323	0.956611	-0.468313	-0.873564	-0.88239	4.59517	-0.22633	2.82753	-2.56279	-3.0376	0.110048	2.27223
			31	0.0135437	-0.079516	1.30586	-1.5156	0.182255	-0.787189	-0.635863	3.12658	-0.72039	-0.0368658	-0.70504	1.01399	0.596107	2.78202	0.94776	-0.429335	-0.716145	-0.742352	-1.01991	-0.697982	3.53931	-0.850632	-0.744041	-0.121932	3.25691	1.04344	5.36109	4.01663	0.122026	1.5699	0.190156	0.680238	-0.236679	-0.261796	-1.56973	-0.269813	-0.886449	2.24631	-0.369373	-0.0801482	0.802444	-1.15491	-0.980822	-2.10295	-0.990429	2.27223
			31.5	-0.799081	-0.079516	-0.230447	-1.5156	0.911274	0.581836	2.16625	0.394617	0.26196	-0.774181	1.1342	-0.460904	-1.67478	0.705887	0.245716	1.22195	-0.716145	-0.13635	-0.655659	-0.697982	-0.393257	1.57975	-0.744041	-0.818687	6.64071	1.04344	7.01916	0.365148	0.122026	0.407012	1.22737	1.06895	-0.236679	1.91984	-0.624111	0.956611	-1.30459	0.686372	3.22175	-0.74805	-0.740718	0.836311	-1.93001	-2.10295	0.476873	-0.151482
			32	-0.799081	-0.477096	-0.230447	-2.22604	-0.911274	-0.787189	0.0107773	0.0910655	1.89921	-0.774181	1.1342	-1.19835	-0.539335	0.290659	-0.456329	1.55221	-0.508567	-0.439351	1.89412	-1.04697	0.730335	0.76962	7.52308	-1.16707	4.94881	4.98093	3.70302	1.27802	1.58633	1.5699	0.535893	2.23507	6.18746	0.82902	-0.624111	-0.269813	0.786096	5.36618	1.16968	1.25566	-0.22633	3.82313	-1.61361	-1.16831	0.660286	-0.757411
			32.5	0.284419	0.119274	-0.998602	-1.75241	-0.911274	-0.787189	2.38179	0.698169	-0.72039	-0.774181	-0.0919618	-0.460904	0.028386	-0.539796	0.245716	-0.429335	-3.41466	0.469652	-0.655659	-0.697982	1.85393	0.76962	5.86966	-1.16707	1.56501	0.649687	4.25571	-0.547723	1.09823	3.89568	-0.501319	-0.0971768	1.45388	-1.35261	0.321512	-0.269813	-0.468313	0.686372	-0.369373	-0.74805	1.31683	0.836311	-1.61361	-0.233662	0.476873	-0.757411
			33	0.284419	-0.675886	-0.998602	-1.04198	-0.546764	-0.102677	1.51961	0.698169	1.24431	-0.774181	-0.0919618	-0.829628	-1.67478	-0.539796	-1.15837	-0.429335	0.736903	-0.439351	0.437106	1.04697	1.29213	-0.850632	0.909384	0.574823	4.10286	-0.531562	2.04495	1.27802	-0.85418	1.5699	0.190156	-0.874592	0.101434	-1.35261	2.21276	-0.269813	-0.0501764	-0.873564	-0.88239	1.25566	-0.22633	-0.657101	-1.29722	-1.16831	-0.807016	4.69595
			33.5	0.555294	-0.079516	-0.998602	-1.98923	0.546764	-0.787189	1.08851	1.00172	1.89921	-0.0368658	-0.70504	-1.19835	-1.10706	-0.124568	-1.15837	-0.429335	-2.79193	-0.742352	0.072851	0.348991	2.41572	-0.850632	0.909384	1.27158	1.56501	3.01218	2.04495	3.10376	-0.366077	2.15135	-0.501319	-0.485884	2.13011	0.82902	-0.1513	-0.269813	-0.886449	0.686372	0.143645	-0.0801482	-0.740718	0.836311	0.601149	-1.16831	-1.17384	6.51374
			34	-0.257331	-1.66984	1.30586	-1.75241	0.182255	0.581836	2.16625	3.73368	2.22666	-0.774181	-0.70504	1.75144	-1.10706	1.53634	-1.15837	0.891695	-1.33888	-0.742352	0.072851	-1.74496	2.97752	-0.0405063	0.909384	0.574823	5.79476	2.22469	4.25571	0.365148	1.58633	2.73279	-0.501319	0.291531	3.48256	0.82902	-1.09692	2.79625	1.20423	2.24631	-0.88239	4.59517	0.288057	0.338507	-0.664428	-1.16831	-0.440191	3.48409
			34.5	-0.799081	-1.66984	-0.998602	-1.27879	-0.182255	1.26635	3.02843	2.51948	-1.04784	-0.774181	-0.0919618	-1.19835	-1.10706	-0.539796	-0.456329	-0.429335	-1.96162	-0.13635	0.437106	-0.697982	-0.393257	0.76962	-0.744041	-1.51544	0.719057	-1.31906	4.25571	-0.547723	0.122026	4.47713	-0.501319	-0.874592	3.14445	-1.35261	-1.56973	1.56982	2.45864	-0.873564	-1.39541	5.26307	0.288057	1.33411	-1.93001	-0.233662	0.476873	2.87816
			35	0.284419	-2.06742	-0.998602	-0.568351	-0.546764	-0.102677	3.02843	2.21593	1.24431	-0.774181	1.1342	0.276543	0.028386	-0.539796	-1.15837	0.561438	-0.300989	-0.439351	1.52987	0.697982	0.730335	-0.0405063	0.909384	-0.47031	2.41096	-0.137812	2.59764	2.19089	-0.366077	0.988457	-1.53853	0.291531	6.18746	-0.261796	1.26713	0.343399	1.62237	-0.873564	-0.88239	0.587754	1.83122	-1.65271	-3.19558	-0.233662	0.660286	5.30188
			35.5	-0.799081	-1.07347	-0.998602	-1.27879	0.546764	-0.787189	0.872965	1.60882	0.58941	-0.774181	-0.70504	-0.0921809	0.028386	-1.37025	1.6498	0.23118	-1.33888	0.469652	-0.291404	0.697982	2.41572	-0.850632	0.909384	1.61996	4.10286	0.649687	-1.27119	1.27802	-1.34228	2.73279	0.535893	0.680238	0.101434	-0.261796	-1.56973	0.343399	-0.0501764	-0.873564	-0.369373	5.93097	-0.22633	0.836311	-2.56279	-0.233662	-0.440191	5.90781
			36	-0.528206	-0.079516	-0.230447	-1.04198	-0.182255	0.581836	0.226324	4.94789	-0.39294	-0.774181	-0.70504	-1.9358	-1.10706	0.290659	0.94776	-0.429335	-2.16919	-1.04535	-0.291404	0	10.2809	-0.850632	-0.744041	3.01347	4.94881	2.22469	-0.718497	-0.547723	-0.366077	-0.174434	-0.847057	0.291531	0.101434	3.01065	-1.56973	0.956611	-0.0501764	-0.873564	0.656663	7.26677	-0.740718	1.83192	-1.29722	0.700985	0.110048	1.6663
			36.5	-0.257331	0.318064	-0.998602	1.56296	3.46284	0.581836	0.0107773	1.60882	0.91686	-0.774181	-0.0919618	-1.56708	-1.10706	1.53634	-1.15837	-0.0990773	0.321746	0.772653	0.072851	-1.04697	2.97752	0.76962	-0.744041	4.0586	0.719057	0.649687	-0.165807	-0.547723	0.122026	4.47713	2.26458	0.291531	0.439546	-1.35261	-0.624111	0.956611	-0.468313	-0.873564	-1.39541	3.25936	-0.740718	0.338507	-0.0316394	-1.16831	-0.807016	1.6663
			37	0.826169	-1.07347	-0.998602	1.32615	3.09833	-0.102677	1.51961	0.0910655	0.58941	-0.0368658	0.521117	-1.19835	-1.10706	-0.124568	0.94776	-0.759592	-2.79193	0.469652	0.437106	-0.348991	2.97752	-0.0405063	2.56281	0.574823	3.25691	0.649687	-1.27119	0.365148	2.56254	2.73279	0.881631	-0.0971768	-0.236679	-1.35261	-0.624111	-0.269813	-0.886449	-0.873564	-1.39541	1.92356	-0.22633	-0.657101	0.284755	-2.10295	0.110048	4.09002
			37.5	-0.528206	-0.675886	-0.998602	-0.0947251	3.09833	-0.787189	-0.635863	-0.819589	-1.04784	-0.774181	-0.70504	2.12016	-1.10706	-0.539796	1.6498	0.891695	-0.0934103	-1.04535	1.89412	-0.697982	-0.393257	-0.0405063	5.86966	-0.47031	4.10286	0.255937	0.939573	1.27802	2.07444	3.89568	0.881631	0.680238	0.439546	-1.35261	-1.56973	-1.49624	-0.468313	-0.873564	-0.369373	-0.74805	-1.25511	-0.159297	0.601149	-2.10295	-0.990429	-1.36334
			38	-0.528206	-0.675886	-0.998602	0.852526	2.73382	1.26635	-0.20477	0.394617	2.22666	1.43776	-0.0919618	0.645266	-1.10706	-0.539796	0.245716	-0.0990773	2.18995	-0.439351	0.072851	0.697982	1.29213	-0.0405063	-0.744041	-1.51544	4.10286	1.04344	4.8084	-0.547723	2.07444	5.05857	1.22737	-0.874592	2.13011	0.82902	0.321512	-0.883025	-0.468313	-0.873564	-1.39541	1.25566	-1.25511	0.836311	-0.980822	-0.233662	-0.0733651	1.6663
			38.5	-0.528206	-0.477096	-0.230447	1.32615	3.46284	0.581836	0.657418	2.82303	2.22666	0.700449	-0.0919618	3.96378	-0.539335	0.705887	0.94776	-0.429335	-1.1313	0.469652	-0.291404	-0.697982	0.168539	0.76962	0.909384	-0.47031	12.5624	0.649687	0.386883	2.19089	-0.366077	2.15135	0.535893	-0.874592	0.101434	0.82902	-0.624111	-0.883025	-0.886449	0.686372	-0.369373	1.25566	1.83122	0.836311	-0.980822	-3.0376	-0.623603	4.09002
			39	-0.799081	-0.278306	-0.998602	0.852526	3.46284	0.581836	-0.420316	-1.12314	0.58941	-0.774181	-0.70504	-0.460904	-1.10706	1.53634	-0.456329	-0.759592	-0.923724	-0.742352	0.437106	-1.39596	0.730335	1.57975	0.909384	0.226445	8.3326	1.04344	0.939573	3.10376	0.610129	0.988457	-0.501319	0.680238	-0.912904	4.10147	0.321512	2.18304	-0.886449	0.686372	0.143645	-0.74805	-0.740718	-1.65271	0.284755	-1.16831	-0.807016	0.454447
			39.5	-0.799081	-1.47105	-0.230447	-0.0947251	2.0048	0.581836	0.441871	-0.819589	0.58941	-0.774181	-0.0919618	-2.30452	-1.10706	-0.124568	0.245716	0.23118	-1.33888	-1.04535	-1.01991	-0.348991	0.168539	-0.850632	-0.744041	-0.47031	4.94881	-0.531562	-1.27119	0.365148	1.09823	-0.174434	-0.501319	-0.485884	0.439546	-0.261796	0.794323	2.79625	-0.0501764	-0.873564	-1.39541	-0.74805	0.802444	-0.657101	-0.664428	-1.16831	0.110048	2.87816
[truncated: 129 more columns]

## Sheet: Panel G
Panel G	Naïve Platform Entry	session:		1T38_cine5_5T	1T38_cine5_5T	1T38_cine5_5T	1T38_cine5_5T	2T38_cine7_5T	2T38_cine7_5T	2T38_cine7_5T	2T38_cine7_5T	2T38_cine7_5T	2T38_cine7_5T	2T38_cine8_5T	2T38_cine8_5T	2T38_cine9_5T	2T38_cine9_5T	2T38_cine10_5T	2T38_cine10_5T	2T38_cine10_5T	2T38_cine10_5T	2T38_cine10_5T	2T38_cine10_5T	2T38cine11_5T	2T38cine11_5T	2T38cine11_5T	2T38cine11_5T	2T38_cind13_5T	2T38_cind13_5T	2T38_cind13_5T	2T38_cind13_5T	4T38_cine6_5T	4T38_cine6_5T	9J40_cine2_5T	9J40_cine2_5T	9J40_cine2_5T	9J40_cine2_5T	9J40_cine2_5T	9J40_cine2_5T	9J40_cine2_5T	9J40_cine2_5T	9J40_cine2_5T	9J40_cine2_5T	9J40_cine2_5T	9J40_cine3_5T	9J40_cine3_5T	9J40_cine4_5T	9J40_cine4_5T	9J40_cine4_5T
		cell:		sig001a	sig004a	sig006a	sig007a	sig004a	sig005a	sig006a	sig007a	sig009a	sig010a	sig004a	sig005a	sig001a	sig009a	sig002a	sig005a	sig006a	sig009a	sig010a	sig010b	sig005a	sig005b	sig006a	sig010a	sig003a	sig005a	sig005b	sig006a	sig003a	sig005a	sig002a	sig003a	sig004a	sig005a	sig005b	sig009a	sig009b	sig012a	sig012b	sig013a	sig013b	sig003a	sig005a	sig002a	sig004a	sig004b
		pre-platform entry	-10	-1.77634	-0.576491	2.34287	1.72758	0.725124	-0.645023	-0.15488	-0.698391	2.47198	-0.317319	0.450523	-0.752421	1.88746	4.82025	-1.07374	2.08272	0	-0.726483	3.61577	-0.223607	0.785611	-0.223607	-0.158615	0	0.0305334	-1.41464	1.61864	-0.365058	2.7547	0.112916	0.946738	-0.7525	0.654704	3.13664	1.80908	-0.409447	-0.0326897	3.59591	1.57333	0.165145	0.611368	0.990938	0.157661	-1.22254	1.10706	-1.07755
			-9.5	-1.77634	-1.07347	1.494	-1.1655	-1.57686	0.366778	0.344732	-0.00862211	1.6008	0.924364	-0.242589	-1.81217	5.03322	7.25063	-1.07374	0.189338	-1.0338	-0.726483	-0.638077	-0.223607	-0.960191	-0.223607	-0.447006	-0.747545	0.0305334	-1.2035	4.01662	-0.365058	1.05577	-0.532316	1.45849	-0.478864	1.52764	2.3747	-0.715219	-0.409447	0.948001	7.19182	1.57333	-0.660578	0.611368	0.990938	-0.0394152	-0.379409	-0.596107	-0.097959
			-9	-1.19202	-1.07347	0.645137	-0.7522	-0.425867	0.872678	0.144888	-0.00862211	0.729614	1.06233	-0.242589	-1.38827	-1.74625e-16	2.38987	-1.07374	2.08272	-1.0338	0.726483	-0.638077	-0.223607	-0.184279	-0.223607	0.706557	0	1.86254	-1.62578	3.21729	-0.0476162	0.0849467	-1.17755	-0.588513	-0.7525	1.90176	2.62868	-0.835424	-0.409447	-1.34028	3.59591	2.22213	-0.660578	1.12084	0.609808	0.157661	-1.50358	-0.596107	-1.07755
			-8.5	-1.77634	-1.07347	-0.203727	-1.57879	-0.656065	-0.139123	1.24403	-0.525948	-0.141567	-0.179354	-0.589145	0.731226	-1.25831	4.82025	-1.07374	1.13603	-0.689202	-0.726483	-0.638077	-0.223607	-0.184279	8.72067	-0.879592	1.49509	-0.580134	-1.62578	2.81763	-0.99994	0.0849467	-1.17755	-1.10026	0.342045	2.40058	3.13664	-0.474809	-0.409447	-1.34028	3.59591	1.24893	-0.385337	-0.152842	0.990938	1.34012	-0.941497	-0.596107	1.86122
			-8	-0.0233729	-0.576491	-0.203727	-0.338903	-1.11646	1.12563	1.64372	0.508704	0.947409	0.0965753	-0.589145	0.731226	-0.629153	2.38987	-0.214748	3.97611	-1.3784	-0.726483	-0.638077	-0.223607	0.203677	-0.223607	-0.30281	1.49509	0.0305334	-1.2035	5.21561	-0.682499	0.327651	0.112916	-1.10026	-1.02614	1.52764	2.3747	-1.55665	-0.409447	-1.66717	5.65071	1.57333	-0.935819	-0.407578	1.37207	-0.0394152	0.182679	-0.596107	0.881631
			-7.5	-2.36066	-0.079516	-1.05259	-0.7522	-0.195668	-0.645023	-0.15488	0.336262	0.0762283	0.23454	-0.589145	-0.328522	2.51661	4.01012	-1.07374	3.02942	-1.3784	0.726483	1.48885	-0.223607	0.0096989	-0.223607	-1.31218	0.747545	2.4732	-1.62578	2.41796	-0.682499	1.29847	1.726	-1.10026	-1.02614	1.77705	1.10481	-0.2344	-0.409447	0.948001	5.65071	0.924534	-0.935819	-0.152842	-0.152452	-0.433567	1.02581	-0.596107	-0.097959
			-7	-0.607695	-1.07347	-1.90146	0.900987	-0.195668	-0.645023	1.5438	1.7158	4.86772	-0.455284	1.14364	1.36707	-1.74625e-16	1.17468	-1.07374	0.189338	-1.3784	-0.726483	-0.638077	4.24853	-0.766213	-0.223607	-0.879592	0	-0.580134	-0.992357	3.21729	-0.0476162	1.54118	-0.532316	1.45849	-1.02614	0.280587	0.342871	0.126215	2.3202	-1.01338	5.13701	0.600136	-0.935819	-0.152842	-0.152452	-0.0394152	0.182679	-0.596107	-1.07755
			-6.5	-0.607695	-1.07347	-0.203727	-0.7522	-1.57686	-0.645023	1.24403	1.19847	1.1652	-0.869178	0.450523	-0.540471	-1.74625e-16	5.22531	-1.07374	0.189338	-1.0338	-0.726483	-0.638077	-0.223607	-0.960191	-0.223607	-0.591201	1.49509	-0.580134	-1.2035	3.61696	-1.63482	-2.0994	-0.854932	2.48199	-0.7525	0.904115	0.0888925	0.24642	-0.409447	-1.01338	3.59591	2.22213	-0.660578	0.356631	-0.914712	-0.236491	1.5879	-0.596107	-1.07755
			-6	-2.36066	-0.576491	-0.203727	0.48769	-0.656065	0.113828	-0.15488	-0.698391	0.511819	0.648434	0.103967	-0.752421	-0.629153	4.01012	-0.214748	1.13603	-0.689202	-0.726483	-0.638077	-0.223607	-0.960191	4.24853	0.418166	0.747545	-0.580134	-0.992357	2.0183	-1.31738	-1.85669	-0.854932	1.45849	-1.29977	0.280587	0.59685	-0.595014	-0.409447	-0.686484	5.13701	3.19532	-0.660578	0.611368	2.13433	2.3255	0.744766	-0.596107	-1.07755
			-5.5	-2.36066	-1.07347	1.494	-0.132255	-0.425867	-1.15092	1.04419	1.19847	0.729614	0.372505	-0.242589	-1.17632	-1.25831	2.79493	-0.214748	2.08272	-0.689202	-0.726483	-0.638077	-0.223607	-0.766213	4.24853	-0.735396	0	0.0305334	-0.570077	0.0199832	-0.99994	0.0849467	-0.532316	2.48199	-1.57341	2.52529	1.35879	0.126215	-0.409447	-1.01338	2.0548	1.57333	-0.935819	-0.152842	-0.152452	0.354737	-0.660453	-0.596107	-0.097959
			-5	0.560949	-0.079516	-0.203727	-0.545552	1.87612	-0.897973	0.544577	-0.181064	1.1652	-0.0413894	-0.242589	0.307327	-0.629153	1.17468	-0.214748	0.189338	0	-0.726483	-0.638077	-0.223607	-1.34815	4.24853	-1.02379	0	0.641201	0.0633419	0.419647	-1.95226	1.05577	0.112916	0.946738	-1.57341	1.15353	5.16847	0.607035	-0.409447	-0.686484	2.56851	2.87092	1.26611	-0.917052	0.609808	2.71965	-1.22254	-0.596107	-1.07755
			-4.5	-1.77634	-1.07347	1.494	-1.37215	0.955323	0.872678	0.944267	0.16382	0.729614	1.20029	-1.62881	0.307327	-0.629153	5.22531	-1.07374	-0.757354	-0.689202	-0.726483	-0.638077	-0.223607	-0.960191	-0.223607	-1.74476	0.747545	-0.580134	0.485622	2.81763	-0.0476162	-0.643168	-0.2097	-0.588513	0.615682	2.02646	0.342871	-0.2344	-0.409447	-1.66717	4.62331	5.7905	-0.660578	-0.662315	-1.29584	0.945964	-0.941497	-0.596107	-0.097959
			-4	-1.19202	-1.07347	-1.05259	-1.57879	-1.34666	0.872678	-0.15488	0.16382	1.81859	0.648434	1.14364	-0.540471	-0.629153	4.01012	-1.07374	-0.757354	0.344601	-0.726483	1.48885	-0.223607	-0.766213	-0.223607	-0.0144195	0	0.0305334	-0.781217	1.21897	-0.682499	0.570356	-1.17755	0.946738	0.615682	1.90176	2.12072	0.00601025	-0.409447	-1.34028	5.65071	2.22213	-0.935819	-0.917052	0.990938	0.945964	-0.941497	-0.596107	-1.07755
			-3.5	1.14527	-0.079516	-0.203727	-0.7522	2.10631	0.619728	0.24481	2.92289	0.294024	-0.455284	2.87642	-0.328522	-1.74625e-16	0.76962	-1.07374	0.189338	-0.689202	-0.726483	-0.638077	-0.223607	-0.184279	-0.223607	2.29271	-0.747545	0.0305334	-1.83692	0.419647	0.904708	2.51199	-0.532316	0.434988	0.342045	0.779409	3.13664	-0.595014	-0.409447	0.621104	5.65071	3.51972	0.440386	0.101895	-0.914712	0.748889	1.02581	-0.596107	-0.097959
			-3	1.14527	-1.07347	-1.05259	0.281042	0.494926	1.63153	0.0449651	2.23313	2.68977	-0.179354	2.87642	-0.96437	0.629153	-2.06582	-1.07374	0.189338	-0.344601	-0.726483	-0.638077	-0.223607	0.397655	-0.223607	2.5811	0.747545	-0.580134	-0.570077	3.21729	0.269825	-0.885872	-0.532316	2.48199	0.0684091	-0.717057	1.35879	0.48683	-0.409447	-0.359587	3.59591	2.22213	0.440386	1.12084	-0.914712	-0.433567	-0.379409	-0.596107	-0.097959
			-2.5	2.89824	0.914434	1.494	-0.545552	0.0345297	-0.392073	1.84357	1.02603	3.56095	0.786399	3.22297	-0.540471	-1.74625e-16	0.364557	-0.214748	-0.757354	-0.344601	-0.726483	-0.638077	-0.223607	-0.184279	-0.223607	3.44627	0.747545	0.0305334	-2.2592	1.21897	-0.365058	1.78388	2.37123	1.97024	-0.478864	-2.58764	-0.165086	1.20806	7.7795	1.92869	2.56851	0.600136	-0.660578	0.101895	-0.533582	-0.236491	0.182679	-0.596107	-1.07755
			-2	1.14527	0.417459	3.19173	-0.132255	-0.195668	0.366778	0.6445	2.23313	5.08552	-0.0413894	1.14364	-0.328522	0.629153	-0.850632	-0.214748	-0.757354	-0.689202	-0.726483	-0.638077	-0.223607	1.94948	-0.223607	2.4369	-0.747545	-0.580134	-1.62578	4.01662	-0.682499	1.29847	-0.2097	0.946738	-0.478864	-2.21352	0.59685	2.1697	-0.409447	3.23628	1.5411	0.600136	1.26611	1.12084	-0.533582	-0.827719	0.463722	-0.596107	0.881631
			-1.5	3.48256	-0.576491	3.19173	-0.7522	3.2573	-0.645023	2.14334	3.26778	3.99654	0.23454	3.22297	0.731226	-0.629153	-1.2557	-1.07374	-0.757354	-1.3784	-0.726483	-0.638077	-0.223607	0.0096989	-0.223607	2.29271	0	-0.580134	-2.2592	3.21729	0.904708	0.0849467	0.112916	4.01724	-0.478864	-2.33823	2.62868	3.85257	-0.409447	5.85146	2.0548	0.600136	4.29376	2.13979	-0.914712	-0.630643	-0.941497	-0.596107	1.86122
			-1	1.72959	1.41141	0.645137	-2.40539	3.7177	-0.897973	2.04341	3.61266	7.69906	1.89012	2.1833	1.57902	-1.25831	-2.47088	-0.214748	-0.757354	-1.3784	0.726483	-0.638077	-0.223607	1.7555	-0.223607	3.87885	0	-0.580134	-2.47034	4.01662	-1.63482	0.0849467	0.758148	1.45849	-0.478864	-2.08882	1.10481	2.89093	-0.409447	3.23628	0	0.600136	1.54135	1.88505	0.228678	-0.827719	-1.22254	1.10706	0.881631
			-0.5	-1.19202	-0.576491	0.645137	-1.37215	4.63849	1.63153	2.34318	1.88824	4.86772	1.75215	2.52986	1.79097	-1.25831	-2.87595	-1.07374	-0.757354	-1.3784	-0.726483	-0.638077	-0.223607	2.33744	-0.223607	4.16725	0	-0.580134	-2.04806	5.61527	0.904708	-0.157758	2.37123	1.45849	-1.84705	-2.08882	0.0888925	1.56867	-0.409447	5.52456	0.513701	-0.0486597	2.09183	5.96084	-0.152452	-1.22187	-1.50358	1.10706	2.84081
		Platform Entry	0	0.560949	-0.576491	0.645137	-0.545552	1.87612	1.12563	2.24326	6.02685	-0.794953	1.89012	0.450523	4.12242	-1.25831	-2.06582	-1.07374	0.189338	-1.3784	-0.726483	-0.638077	-0.223607	2.53141	-0.223607	6.04178	-0.747545	-0.580134	-2.2592	2.81763	-2.26971	-0.885872	3.01646	-0.0767625	-1.84705	-0.841762	-0.673044	3.13134	-0.409447	1.92869	1.0274	1.57333	0.990867	3.92294	-0.914712	-1.22187	-1.78463	-0.596107	-0.097959
			0.5	-0.0233729	-0.576491	9.98264	-1.57879	4.63849	0.366778	1.64372	3.95755	-0.577157	0.510469	1.83675	3.91047	-1.74625e-16	-2.87595	-1.07374	0.189338	-1.3784	-0.726483	-0.638077	-0.223607	2.53141	-0.223607	6.61857	0	-0.580134	-2.04806	2.41796	-2.26971	1.05577	2.04861	-0.588513	-1.29977	-1.7147	-0.927022	0.366625	-0.409447	-0.686484	1.0274	1.57333	1.54135	1.37558	-0.914712	-1.41895	-1.50358	2.81022	0.881631
			1	-0.0233729	0.417459	5.73832	1.31428	3.4875	0.113828	2.24326	4.81976	1.383	0.924364	2.87642	3.69852	-0.629153	-2.06582	-1.07374	0.189338	-1.3784	-0.726483	1.48885	-0.223607	2.14346	-0.223607	4.16725	0	-0.580134	-1.41464	3.61696	-2.26971	3.72552	0.112916	-0.0767625	-1.84705	-1.46529	-0.927022	-0.2344	-0.409447	0.621104	1.0274	1.89773	-0.110096	1.88505	-0.152452	-1.02479	-0.379409	6.21654	-1.07755
			1.5	1.72959	-0.079516	7.43605	0.0743934	2.79691	2.13743	1.24403	5.33708	1.383	1.75215	1.83675	4.75827	3.14576	-0.445569	-1.07374	0.189338	-1.0338	-0.726483	-0.638077	-0.223607	3.11335	-0.223607	3.15788	2.99018	-0.580134	-1.83692	4.41628	-2.26971	-0.400463	1.08076	2.48199	0.342045	-0.841762	-1.181	-0.715219	-0.409447	0.294207	1.0274	0.275738	0.440386	2.13979	0.609808	-0.630643	-0.941497	7.91971	-1.07755
			2	1.14527	2.40536	4.88946	-1.1655	3.9479	6.69053	0.6445	2.23313	-0.359362	-0.317319	2.52986	4.54632	4.40407	-0.445569	-1.07374	-0.757354	-1.3784	-0.726483	1.48885	-0.223607	2.14346	-0.223607	2.72529	0	3.69454	-1.41464	1.21897	-2.26971	0.0849467	0.112916	2.48199	0.0684091	-0.218235	1.35879	-0.2344	5.04985	0.294207	0.513701	0.924534	1.26611	1.88505	1.7532	0.748889	-0.941497	4.51338	-1.07755
			2.5	-1.19202	0.417459	3.19173	1.10764	4.4083	2.89628	2.54303	3.09534	-1.23054	1.33826	3.22297	4.97021	1.25831	0.364557	-1.07374	0.189338	-1.3784	-0.726483	-0.638077	-0.223607	0.397655	-0.223607	1.57173	-0.747545	2.4732	-1.62578	1.21897	-2.26971	-0.643168	1.40338	2.48199	-1.29977	0.155882	3.13664	-0.474809	-0.409447	0.621104	3.08221	4.49291	-0.110096	0.611368	0.990938	0.157661	0.463722	-0.596107	-0.097959
			3	-0.0233729	0.914434	3.19173	-0.545552	6.24988	7.95529	2.74287	-0.525948	1.383	-0.455284	1.14364	2.63877	0.629153	0.76962	-1.07374	1.13603	-1.0338	-0.726483	-0.638077	-0.223607	1.7555	17.6649	0.418166	0.747545	3.69454	-1.2035	2.0183	-1.31738	0.813061	2.69384	2.48199	0.342045	0.904115	1.10481	-1.07583	-0.409447	-0.686484	0	2.87092	0.715626	1.63031	-0.152452	1.14304	1.5879	-0.596107	-1.07755
			3.5	2.31391	0.914434	1.494	-0.132255	2.79691	3.40218	0.444655	2.57801	1.6008	0.372505	4.6092	4.33437	-0.629153	1.17468	-1.07374	-0.757354	-1.3784	-0.726483	1.48885	-0.223607	0.591633	-0.223607	1.28334	0	1.25187	-1.62578	1.61864	-1.31738	0.570356	1.726	1.45849	1.43659	0.405293	4.15255	-1.19604	7.7795	0.294207	2.0548	3.51972	0.440386	-0.152842	1.7532	0.748889	-0.379409	1.10706	-1.07755
			4	1.72959	0.417459	-0.203727	0.0743934	1.41572	3.14923	-0.754415	1.19847	0.729614	0.924364	4.95575	3.06267	-1.74625e-16	1.98481	-1.07374	3.97611	-1.3784	-0.726483	3.61577	-0.223607	0.203677	4.24853	2.72529	1.49509	1.86254	-1.83692	0.419647	-0.682499	1.29847	-0.854932	-0.588513	2.2575	-0.467646	3.64459	0.48683	-0.409447	-1.34028	1.0274	1.57333	-0.935819	1.63031	-0.914712	-0.630643	-0.0983654	-0.596107	-1.07755
			4.5	0.560949	-0.079516	4.04059	0.0743934	3.2573	2.64333	0.544577	0.853589	-0.141567	1.33826	1.83675	2.63877	0.629153	1.57975	-1.07374	-0.757354	-1.3784	-0.726483	1.48885	-0.223607	1.56152	-0.223607	2.5811	0	1.25187	-0.147798	2.81763	0.269825	0.570356	0.435532	0.946738	5.2675	-0.0935291	2.88266	-1.43645	-0.409447	-0.359587	1.5411	1.89773	0.165145	0.611368	-0.914712	-0.236491	-0.0983654	4.51338	0.881631
			5	0.560949	-0.079516	6.58719	0.281042	1.87612	1.37858	1.64372	1.37091	2.03639	1.89012	2.87642	3.48657	1.88746	1.98481	-1.07374	-0.757354	-1.3784	0.726483	-0.638077	-0.223607	5.63506	-0.223607	0.418166	1.49509	-0.580134	-0.992357	3.21729	0.269825	1.05577	-0.2097	-0.588513	0.615682	-0.717057	2.12072	-1.55665	-0.409447	2.90938	1.0274	2.22213	-0.660578	1.12084	-0.152452	-0.236491	-0.379409	4.51338	-1.07755
			5.5	1.14527	0.914434	4.04059	-0.958848	1.41572	-0.392073	1.74365	1.7158	3.99654	1.47622	3.22297	1.36707	0.629153	2.79493	-1.07374	3.97611	-1.3784	-0.726483	-0.638077	-0.223607	1.56152	-0.223607	0.850753	-0.747545	-0.580134	-1.83692	3.21729	-0.682499	1.54118	-0.2097	-0.0767625	2.53114	0.405293	1.10481	-0.354604	-0.409447	0.294207	4.10961	0.924534	-0.935819	1.88505	-1.29584	-0.0394152	0.744766	1.10706	0.881631
			6	-0.0233729	-1.07347	4.04059	-1.37215	5.55929	1.12563	0.744422	2.75045	3.34316	0.648434	0.450523	6.24191	-1.74625e-16	4.82025	-1.07374	2.08272	-1.3784	-0.726483	-0.638077	-0.223607	1.17357	-0.223607	-0.158615	0.747545	1.25187	-0.147798	2.0183	-0.0476162	1.05577	-1.17755	-2.12376	1.43659	0.155882	0.0888925	-1.19604	-0.409447	0.621104	2.0548	0.600136	-0.660578	-0.407578	-0.914712	0.157661	2.14999	1.10706	-1.07755
			6.5	-0.0233729	0.417459	4.88946	-1.37215	2.56671	3.14923	0.24481	3.95755	1.1652	0.23454	3.22297	1.36707	3.14576	-0.0405063	-1.07374	3.02942	-1.3784	-0.726483	-0.638077	-0.223607	2.91937	-0.223607	-0.158615	0	0.0305334	-0.358938	1.21897	-1.63482	2.02658	-0.532316	-1.61201	0.615682	-1.09117	-0.419065	-0.835424	-0.409447	0.948001	3.08221	0.600136	-0.110096	1.37558	0.609808	-0.433567	0.744766	2.81022	-0.097959
			7	0.560949	-0.576491	0.645137	-1.78544	1.87612	2.39038	-0.55457	1.54336	3.56095	1.06233	2.52986	0.943175	2.51661	-0.445569	-1.07374	1.13603	-1.3784	-0.726483	-0.638077	4.24853	0.979589	-0.223607	-0.158615	0	-0.580134	-1.62578	4.81595	-1.31738	0.813061	0.435532	0.434988	1.98386	-1.21588	-0.165086	-0.354604	-0.409447	1.2749	2.0548	-0.697456	-0.660578	0.101895	-0.152452	0.551813	-0.379409	-0.596107	5.77958
			7.5	-0.0233729	-0.079516	1.494	-0.958848	1.18552	1.37858	-0.254802	1.54336	2.68977	-1.00714	2.52986	1.79097	0.629153	0.76962	-1.07374	3.97611	-1.3784	-0.726483	-0.638077	-0.223607	1.17357	-0.223607	-1.02379	1.49509	-0.580134	-0.358938	1.61864	-0.682499	-0.157758	0.112916	0.946738	0.0684091	-0.841762	-0.673044	1.68888	-0.409447	2.58249	2.0548	-1.02185	-0.110096	0.611368	-0.533582	-0.236491	-0.660453	-0.596107	0.881631
			8	1.72959	1.41141	1.494	-0.132255	-0.195668	0.113828	-0.0549574	2.57801	6.1745	-0.317319	1.49019	2.21487	-1.74625e-16	1.57975	-1.07374	1.13603	-1.3784	0.726483	-0.638077	-0.223607	0.0096989	-0.223607	1.42753	0.747545	-0.580134	-1.41464	2.41796	-0.682499	-1.61399	0.435532	1.97024	-0.7525	-0.717057	-0.165086	0.126215	-0.409447	1.92869	1.0274	0.924534	0.165145	1.63031	0.609808	-0.0394152	-1.78463	1.10706	-1.07755
			8.5	1.14527	-0.576491	-0.203727	-1.1655	2.33651	-0.392073	-0.254802	0.853589	2.25418	-0.731213	1.49019	0.519276	-0.629153	3.2	-1.07374	2.08272	-1.3784	-0.726483	-0.638077	-0.223607	-0.766213	-0.223607	-0.447006	0	-0.580134	-1.83692	4.81595	-1.63482	0.327651	1.08076	0.434988	-1.29977	-0.717057	1.86674	-0.595014	2.3202	2.58249	0	1.57333	-0.935819	1.37558	-0.533582	0.157661	-0.379409	-0.596107	-1.07755
			9	-0.607695	-1.07347	0.645137	-1.78544	0.955323	-1.65682	0.744422	0.508704	2.03639	-1.14511	0.103967	0.519276	-0.629153	4.41519	-1.07374	3.02942	-1.3784	-0.726483	-0.638077	4.24853	-0.378257	4.24853	1.13914	1.49509	-0.580134	-1.41464	6.4146	-1.95226	0.0849467	0.112916	-0.588513	-0.7525	-0.592351	1.86674	-1.67686	2.3202	-0.0326897	1.5411	3.84412	2.09183	1.88505	-0.914712	0.551813	-0.0983654	1.10706	-1.07755
			9.5	0.560949	-1.07347	-0.203727	-0.132255	2.56671	0.113828	1.74365	1.88824	4.43213	1.47622	2.87642	3.69852	4.40407	2.38987	-0.214748	3.02942	-1.0338	-0.726483	-0.638077	-0.223607	-0.766213	-0.223607	-1.02379	0	-0.580134	-1.83692	3.61696	-1.95226	-1.12858	2.37123	0.434988	0.615682	-0.218235	0.0888925	-0.595014	-0.409447	-0.0326897	1.0274	1.24893	-0.935819	-0.407578	-0.152452	-0.236491	0.744766	2.81022	-0.097959
			10	1.72959	-0.576491	1.494	-1.37215	0.0345297	1.88448	0.144888	1.37091	1.6008	-0.317319	1.49019	2.63877	1.25831	0.364557	-1.07374	4.9228	-0.689202	-0.726483	-0.638077	-0.223607	-0.184279	-0.223607	-0.0144195	1.49509	4.3052	-1.83692	5.61527	-0.99994	-0.643168	-0.532316	1.97024	1.16295	0.904115	0.850829	-1.67686	-0.409447	-0.686484	1.5411	-0.697456	0.715626	3.92294	-0.914712	-1.41895	0.182679	-0.596107	-0.097959
			10.5	1.14527	-1.07347	-1.90146	-1.78544	1.64592	1.37858	0.944267	1.54336	6.82788	-1.00714	2.87642	0.519276	-1.74625e-16	0.364557	-0.214748	2.08272	-0.344601	-0.726483	-0.638077	-0.223607	-0.184279	-0.223607	1.28334	1.49509	0.0305334	-1.62578	4.41628	-0.99994	-0.643168	0.112916	1.97024	1.71023	1.52764	2.88266	-0.2344	-0.409447	-1.66717	-0.513701	-0.373058	-0.110096	1.12084	-0.914712	-0.236491	-0.941497	-0.596107	-1.07755
			11	-0.0233729	-0.576491	0.645137	0.900987	0.0345297	1.37858	0.544577	2.06068	3.56095	-0.0413894	0.450523	1.15512	-0.629153	4.01012	-1.07374	0.189338	0	-0.726483	-0.638077	-0.223607	-0.184279	-0.223607	0.129776	-0.747545	-0.580134	-0.992357	4.01662	-0.99994	1.05577	0.112916	-0.0767625	-0.205227	1.90176	3.39062	-1.19604	-0.409447	-0.0326897	0	1.24893	0.165145	0.101895	-0.152452	0.157661	0.182679	-0.596107	-1.07755
			11.5	-1.77634	-1.07347	1.494	1.52093	0.494926	0.113828	1.34396	1.7158	1.6008	0.0965753	0.797079	1.15512	-0.629153	1.57975	-0.214748	0.189338	-0.689202	0.726483	-0.638077	-0.223607	-0.572235	8.72067	-0.0144195	0	-0.580134	-0.992357	1.61864	-1.31738	1.29847	2.04861	1.45849	1.98386	0.904115	4.40653	-0.715219	-0.409447	-0.686484	0	0.924534	1.81659	0.866104	0.609808	0.157661	1.5879	-0.596107	-0.097959
			12	-0.607695	-1.07347	-0.203727	3.58742	1.87612	2.13743	1.44388	2.75045	2.03639	-0.0413894	0.797079	2.85072	-1.74625e-16	1.57975	-0.214748	-0.757354	-0.689202	-0.726483	-0.638077	-0.223607	-0.184279	-0.223607	-0.30281	0	-0.580134	0.274482	2.81763	-0.682499	2.26929	1.40338	1.45849	1.43659	-0.0935291	0.59685	0.48683	-0.409447	-0.359587	0.513701	0.600136	-0.660578	-0.662315	0.228678	-1.22187	0.182679	4.51338	1.86122
			12.5	0.560949	-1.07347	0.645137	1.52093	2.10631	1.12563	0.144888	3.7851	2.90757	0.0965753	0.103967	2.21487	-1.74625e-16	1.98481	-1.07374	4.9228	0	-0.726483	-0.638077	-0.223607	-0.184279	-0.223607	-0.0144195	0	-0.580134	0.0633419	-0.779344	-1.95226	1.05577	-0.2097	-1.10026	-0.478864	-0.717057	1.10481	-0.2344	-0.409447	0.621104	0.513701	-1.02185	-0.935819	0.356631	-0.533582	-0.433567	0.463722	1.10706	-1.07755
			13	-0.607695	-0.079516	0.645137	-0.7522	3.02711	-0.897973	-0.354725	1.7158	-1.23054	0.0965753	3.22297	0.307327	1.25831	1.17468	-1.07374	6.81618	-0.689202	2.17945	-0.638077	-0.223607	2.14346	-0.223607	-0.447006	0	-0.580134	0.485622	1.21897	-1.63482	-0.400463	-0.854932	-1.61201	0.342045	1.02882	0.342871	-0.715219	-0.409447	-1.01338	0	-0.697456	-0.935819	1.63031	-0.152452	-0.236491	0.182679	1.10706	0.881631
			13.5	-1.19202	-0.079516	-1.90146	-0.958848	3.7177	-0.392073	-0.254802	1.19847	-1.23054	-0.593248	4.26264	0.519276	-0.629153	4.41519	-0.214748	4.9228	-1.0338	-0.726483	-0.638077	-0.223607	-0.766213	-0.223607	-0.0144195	-0.747545	-0.580134	-1.2035	2.41796	0.587267	0.327651	-0.532316	-0.588513	-1.57341	0.280587	0.0888925	0.126215	-0.409447	-1.01338	1.0274	0.924534	-0.660578	0.611368	-0.914712	-0.827719	1.02581	-0.596107	-0.097959
			14	1.14527	-1.07347	-1.05259	-0.132255	0.955323	0.366778	0.844345	0.681146	-0.359362	0.23454	1.49019	0.0953773	-1.74625e-16	1.57975	-1.07374	7.76288	-1.0338	-0.726483	3.61577	-0.223607	1.7555	4.24853	-0.0144195	0.747545	-0.580134	-0.358938	2.81763	0.269825	2.26929	0.435532	1.45849	0.342045	0.405293	1.10481	0.126215	-0.409447	1.2749	0.513701	4.81731	-0.660578	0.356631	-1.29584	0.748889	-0.0983654	-0.596107	-1.07755
			14.5	-1.77634	-0.576491	-1.90146	0.281042	2.10631	0.619728	0.344732	1.88824	0.294024	0.372505	2.87642	2.21487	-1.25831	-0.850632	-0.214748	2.08272	-0.344601	-0.726483	-0.638077	-0.223607	-0.766213	4.24853	0.562362	-0.747545	-0.580134	-1.41464	0.81931	-0.682499	-1.12858	1.40338	0.434988	-1.02614	0.155882	2.3747	0.00601025	-0.409447	-0.359587	1.5411	1.24893	-0.385337	1.12084	0.228678	0.354737	-0.941497	-0.596107	-1.07755
			15	-1.77634	-0.576491	-1.90146	-1.78544	1.18552	-0.392073	0.0449651	0.16382	0.511819	-1.14511	3.22297	1.15512	-1.25831	-1.2557	-0.214748	3.02942	-1.3784	-0.726483	-0.638077	-0.223607	0.591633	-0.223607	-0.0144195	-0.747545	0.0305334	-0.570077	1.61864	-1.31738	0.327651	0.435532	-0.0767625	0.615682	-0.467646	1.10481	-0.474809	2.3202	1.92869	2.56851	0.600136	-0.660578	-0.152842	0.228678	-0.236491	-0.0983654	-0.596107	-1.07755
			15.5	-1.77634	-1.07347	-1.05259	-0.132255	2.56671	-0.645023	0.0449651	0.16382	0.947409	0.786399	1.14364	0.731226	0.629153	1.17468	-1.07374	0.189338	-1.0338	0.726483	-0.638077	-0.223607	0.591633	8.72067	0.562362	0.747545	-0.580134	-1.83692	1.21897	0.587267	0.570356	-0.854932	-0.588513	3.35205	-0.0935291	-0.165086	-1.31624	2.3202	2.58249	1.0274	0.600136	-0.660578	0.356631	-0.914712	1.14304	-0.0983654	-0.596107	-1.07755
			16	2.89824	-0.079516	-0.203727	1.10764	3.9479	-0.897973	1.44388	1.19847	2.25418	-0.869178	0.797079	1.15512	0.629153	1.98481	-1.07374	0.189338	-1.0338	-0.726483	-0.638077	-0.223607	0.203677	-0.223607	-0.158615	2.99018	-0.580134	-0.358938	-0.37968	-0.682499	1.54118	-0.532316	-1.61201	3.62568	0.280587	2.88266	-0.715219	-0.409447	2.90938	2.0548	2.22213	-0.935819	0.101895	-0.914712	0.748889	-0.941497	-0.596107	-1.07755
			16.5	-1.77634	0.914434	-1.05259	0.694338	1.64592	1.12563	1.04419	1.54336	2.68977	0.924364	0.450523	0.0953773	-1.25831	-0.0405063	0.644243	3.97611	-1.3784	0.726483	-0.638077	-0.223607	-0.184279	-0.223607	-0.879592	0	-0.580134	-1.62578	1.61864	-0.682499	0.570356	-0.854932	0.434988	4.99386	0.155882	1.61276	-1.31624	-0.409447	1.92869	1.0274	2.54652	-0.935819	-0.152842	-1.29584	-0.0394152	-0.660453	-0.596107	-0.097959
			17	-0.607695	-1.07347	1.494	-1.78544	2.33651	-0.139123	3.14256	-0.181064	3.99654	0.510469	2.1833	-0.540471	-1.25831	1.57975	-1.07374	2.08272	-0.344601	-0.726483	1.48885	-0.223607	-0.378257	-0.223607	0.129776	0	2.4732	-2.2592	2.81763	-0.682499	0.570356	-0.854932	1.97024	4.72023	1.02882	1.10481	-0.354604	-0.409447	1.92869	2.0548	1.89773	-0.935819	-0.152842	-1.29584	-0.630643	-0.660453	1.10706	-1.07755
			17.5	2.89824	-1.07347	-1.05259	-1.1655	3.4875	0.113828	1.94349	0.16382	3.34316	-0.179354	1.14364	0.0953773	-0.629153	4.01012	-1.07374	1.13603	-1.0338	-0.726483	-0.638077	4.24853	-0.378257	-0.223607	2.29271	-0.747545	-0.580134	-2.04806	1.21897	-0.365058	0.570356	-0.854932	0.434988	2.2575	0.779409	1.61276	0.00601025	-0.409447	1.92869	2.0548	1.24893	-0.110096	0.611368	-1.29584	-0.827719	-0.941497	-0.596107	-0.097959
			18	0.560949	-0.576491	-1.05259	-0.958848	2.33651	0.619728	0.24481	-0.00862211	3.56095	-0.731213	1.83675	0.943175	1.25831	4.01012	-1.07374	-0.757354	0.689202	-0.726483	-0.638077	-0.223607	0.397655	-0.223607	0.706557	-0.747545	1.25187	-1.62578	0.419647	-1.31738	0.0849467	-0.532316	0.434988	1.71023	0.779409	0.59685	-1.07583	-0.409447	2.90938	2.56851	1.24893	-0.660578	-0.152842	-0.914712	-1.02479	0.463722	-0.596107	-0.097959
			18.5	1.14527	-0.079516	-1.05259	-1.99209	1.18552	1.63153	0.544577	0.16382	4.86772	-0.731213	3.22297	2.85072	-1.25831	3.2	-0.214748	-0.757354	-0.344601	0.726483	-0.638077	-0.223607	-0.572235	-0.223607	1.13914	0	-0.580134	-1.41464	0.81931	-0.99994	0.327651	-1.17755	0.946738	1.43659	-0.717057	2.62868	-0.595014	-0.409447	-0.686484	2.56851	0.600136	0.440386	1.37558	0.228678	-0.827719	0.182679	-0.596107	-1.07755
			19	2.89824	-0.576491	-0.203727	0.281042	2.79691	-0.392073	1.34396	0.16382	2.25418	0.786399	3.91608	1.36707	0.629153	1.57975	0.644243	-0.757354	0.344601	0.726483	-0.638077	-0.223607	-0.378257	-0.223607	0.273971	1.49509	0.641201	-0.570077	-1.17901	0.587267	1.78388	-1.17755	2.48199	1.16295	-1.46529	-0.419065	1.68888	-0.409447	-1.34028	0	-0.0486597	-0.935819	0.356631	-1.29584	-1.22187	-1.78463	-0.596107	-0.097959
			19.5	3.48256	0.417459	2.34287	-2.40539	4.63849	0.113828	-0.55457	0.508704	2.90757	-0.179354	3.91608	0.519276	-1.25831	0.364557	-0.214748	-0.757354	0.344601	-0.726483	1.48885	-0.223607	-0.766213	-0.223607	-0.447006	-0.747545	-0.580134	-0.992357	-0.37968	-0.0476162	-0.157758	-1.17755	2.99374	1.43659	-1.21588	-0.419065	-0.474809	-0.409447	2.25559	0.513701	-0.373058	0.165145	1.12084	-0.914712	-1.22187	-0.660453	-0.596107	1.86122
			20	5.23552	-0.079516	0.645137	0.281042	1.41572	0.366778	-0.254802	0.16382	0.511819	-0.731213	3.22297	-0.96437	-1.25831	1.98481	1.50323	-0.757354	0.689202	-0.726483	1.48885	-0.223607	0.591633	-0.223607	-0.735396	2.99018	0.0305334	-0.358938	-1.57867	0.587267	0.813061	0.112916	3.50549	0.615682	0.0311764	2.3747	-0.835424	-0.409447	0.948001	0	2.87092	-0.935819	1.12084	-0.914712	-1.22187	-0.941497	-0.596107	-1.07755
			20.5	2.31391	0.417459	-0.203727	-1.57879	0.264728	3.40218	-0.15488	2.23313	1.81859	-0.179354	2.87642	-0.540471	-1.25831	-1.66076	-1.07374	-0.757354	1.0338	-0.726483	-0.638077	-0.223607	0.785611	-0.223607	-0.447006	-0.747545	0.0305334	0.907901	0.81931	-0.99994	-0.885872	0.112916	3.50549	1.43659	0.280587	0.850829	0.126215	-0.409447	2.90938	0	2.22213	-0.935819	0.356631	-1.29584	-0.827719	-0.941497	-0.596107	0.881631
			21	-0.607695	-0.576491	-0.203727	-1.78544	0.955323	2.64333	-0.55457	-0.698391	1.1652	-1.28307	1.14364	-0.116572	-0.629153	-0.850632	2.36222	0.189338	0	0.726483	-0.638077	8.72067	1.7555	-0.223607	-0.591201	0	-0.580134	-0.992357	0.81931	0.587267	-0.400463	-0.854932	0.434988	1.71023	-0.717057	4.15255	-0.114195	-0.409447	1.6018	-1.0274	0.600136	-0.935819	0.101895	-0.914712	0.354737	-0.379409	1.10706	-0.097959
			21.5	1.14527	-1.07347	-1.05259	0.281042	2.10631	1.37858	-0.754415	-0.00862211	0.511819	-1.559	0.797079	0.731226	-1.25831	0.364557	-0.214748	0.189338	0.344601	-0.726483	-0.638077	-0.223607	0.203677	-0.223607	-1.60057	0	-0.580134	-0.781217	0.0199832	1.53959	1.29847	-1.17755	2.48199	2.80477	-1.59	-0.419065	1.80908	-0.409447	0.294207	2.0548	0.924534	0.440386	0.866104	-1.29584	0.748889	-0.379409	1.10706	-1.07755
			22	-0.607695	-1.07347	1.494	-1.37215	0.0345297	-1.40387	-0.254802	2.92289	2.90757	0.510469	1.49019	0.0953773	-1.25831	2.79493	-0.214748	-0.757354	-1.3784	-0.726483	1.48885	-0.223607	-0.960191	-0.223607	-1.31218	2.24264	-0.580134	-1.62578	0.419647	1.53959	-0.157758	0.112916	0.434988	1.16295	-1.59	0.342871	0.24642	-0.409447	1.2749	-0.513701	0.275738	-0.660578	0.356631	-1.29584	1.53719	0.182679	-0.596107	-1.07755
			22.5	-1.19202	-0.576491	-1.90146	-1.37215	-1.11646	-0.392073	-0.654492	1.02603	1.383	0.648434	1.14364	0.307327	-1.25831	4.01012	-1.07374	-0.757354	0.344601	-0.726483	1.48885	4.24853	-0.184279	-0.223607	-1.16798	1.49509	-0.580134	-1.2035	-1.57867	-0.682499	0.0849467	0.112916	2.48199	-1.02614	-1.21588	0.342871	0.126215	-0.409447	3.23628	0.513701	0.924534	-0.935819	0.866104	-1.29584	-0.433567	0.182679	-0.596107	-1.07755
			23	-1.19202	-1.07347	-1.90146	-0.545552	0.264728	-0.645023	1.44388	1.54336	1.383	1.33826	1.49019	-0.328522	-0.629153	4.41519	-1.07374	-0.757354	0	-0.726483	-0.638077	-0.223607	0.0096989	-0.223607	-0.30281	-0.747545	-0.580134	-1.83692	-0.779344	-1.63482	0.0849467	-0.2097	2.48199	-2.12068	-1.21588	0.342871	0.00601025	-0.409447	-0.359587	-0.513701	0.275738	-0.935819	0.101895	-1.29584	-0.433567	-0.379409	-0.596107	-1.07755
			23.5	-1.77634	-1.07347	-1.90146	0.900987	1.41572	-1.15092	0.0449651	1.19847	2.68977	-0.317319	0.797079	2.21487	-1.25831	1.57975	-0.214748	0.189338	0.689202	0.726483	-0.638077	-0.223607	0.785611	-0.223607	-0.591201	0	-0.580134	-0.147798	-0.779344	-1.31738	1.78388	-0.2097	1.97024	2.2575	-0.717057	0.0888925	0.48683	2.3202	1.92869	0	-1.02185	-0.935819	2.904	-0.914712	-0.0394152	0.744766	-0.596107	-1.07755
			24	-0.607695	-1.07347	0.645137	1.93423	0.0345297	-1.15092	-0.15488	-0.353506	0.511819	-0.593248	2.1833	0.519276	-0.629153	3.60506	-0.214748	-0.757354	-0.689202	0.726483	-0.638077	8.72067	-0.184279	-0.223607	-0.735396	0	-0.580134	-0.358938	1.21897	-0.682499	0.327651	-0.532316	1.97024	0.889318	-0.966468	1.35879	-0.955629	-0.409447	0.621104	-0.513701	-0.373058	-0.935819	1.37558	-1.29584	-0.0394152	0.744766	-0.596107	-1.07755
			24.5	-0.607695	-0.079516	0.645137	-1.37215	-1.34666	-1.90977	-0.15488	0.508704	0.729614	-0.593248	0.450523	0.0953773	-1.74625e-16	6.84556	0.644243	-0.757354	1.72301	-0.726483	1.48885	-0.223607	-0.184279	-0.223607	-1.02379	-0.747545	0.0305334	-0.147798	1.61864	1.22215	0.813061	-0.532316	0.434988	-0.7525	0.529998	-0.419065	-0.354604	-0.409447	-0.359587	2.0548	-0.0486597	-0.110096	0.866104	-0.914712	0.748889	0.744766	-0.596107	-1.07755
			25	-0.607695	-0.576491	2.34287	-0.7522	0.955323	0.113828	0.0449651	0.508704	-0.141567	-1.14511	0.450523	0.519276	-1.74625e-16	6.03544	-1.07374	0.189338	-1.3784	0.726483	-0.638077	-0.223607	-0.184279	-0.223607	-1.60057	-0.747545	0.641201	-1.41464	1.61864	-0.682499	2.02658	-0.2097	0.946738	-1.57341	-0.34294	0.342871	-0.474809	-0.409447	-0.0326897	0	1.57333	-0.935819	-0.152842	-0.914712	0.748889	-0.379409	-0.596107	-1.07755
			25.5	-0.607695	-0.576491	3.19173	3.58742	-0.195668	0.366778	0.544577	-0.353506	2.25418	-0.455284	2.52986	-0.116572	-0.629153	2.38987	-0.214748	0.189338	0.689202	-0.726483	1.48885	-0.223607	-1.54213	-0.223607	-0.879592	0	1.25187	-1.83692	0.419647	-0.682499	2.51199	-0.532316	0.434988	-1.02614	0.529998	3.39062	-0.2344	-0.409447	-1.01338	0.513701	1.57333	-0.385337	1.37558	4.80224	1.53719	0.182679	1.10706	-1.07755
			26	-0.607695	-1.07347	-1.05259	-0.545552	1.41572	0.366778	0.744422	-0.870833	3.12536	0.924364	1.83675	0.0953773	-0.629153	1.98481	-0.214748	1.13603	-0.344601	0.726483	-0.638077	-0.223607	-1.15417	-0.223607	-1.31218	0	0.0305334	-2.47034	1.61864	-0.0476162	0.570356	1.08076	-1.10026	4.44659	0.904115	3.13664	-1.55665	5.04985	-0.0326897	0.513701	2.54652	-0.385337	1.37558	3.65885	0.157661	-1.50358	1.10706	-0.097959
			26.5	-2.36066	-0.576491	-0.203727	-1.99209	2.33651	0.113828	-0.254802	-1.90549	1.1652	-0.869178	2.52986	-0.540471	1.25831	4.82025	-0.214748	0.189338	-1.0338	2.17945	-0.638077	-0.223607	-0.960191	-0.223607	-1.16798	0	-0.580134	-2.04806	1.21897	-0.99994	2.7547	1.40338	-1.61201	1.98386	1.40294	1.86674	-0.715219	2.3202	2.25559	-0.513701	0.275738	-0.935819	-0.662315	1.7532	-0.0394152	-0.941497	4.51338	-0.097959
			27	1.14527	-0.079516	-1.05259	-1.57879	-0.656065	1.37858	0.444655	1.54336	6.61009	-1.28307	-0.242589	0.307327	-1.25831	1.57975	-0.214748	1.13603	-0.344601	-0.726483	-0.638077	-0.223607	-0.960191	-0.223607	-2.03315	0.747545	-0.580134	-1.62578	2.81763	0.269825	0.570356	0.435532	-0.588513	2.53114	1.52764	2.62868	-1.19604	5.04985	1.92869	0.513701	0.600136	-0.110096	0.356631	0.228678	0.945964	-1.50358	2.81022	-1.07755
			27.5	0.560949	-0.079516	-0.203727	-0.545552	-1.11646	-1.40387	1.34396	-0.353506	4.21434	-1.28307	2.87642	-0.116572	-1.25831	4.41519	-0.214748	1.13603	-0.344601	-0.726483	-0.638077	-0.223607	-0.378257	-0.223607	-1.45637	-0.747545	-0.580134	-1.83692	1.21897	-0.365058	-1.37128	-0.2097	-1.10026	0.0684091	1.40294	2.3747	-1.67686	-0.409447	0.948001	2.0548	0.600136	0.990867	0.101895	0.228678	1.93134	-0.941497	1.10706	-0.097959
			28	1.14527	-0.576491	-0.203727	-1.57879	0.494926	-0.139123	0.444655	1.88824	2.90757	0.924364	2.87642	0.0953773	-0.629153	3.2	-1.07374	0.189338	0	0.726483	-0.638077	-0.223607	-0.184279	-0.223607	-1.45637	-0.747545	-0.580134	-1.41464	0.0199832	-0.99994	-0.643168	0.112916	-1.10026	1.43659	1.77705	3.13664	-0.354604	2.3202	0.948001	2.56851	0.924534	1.81659	0.611368	-1.29584	0.945964	-0.379409	2.81022	-0.097959
			28.5	1.72959	-0.079516	0.645137	-0.132255	-0.195668	0.113828	0.844345	0.336262	0.947409	1.20029	1.49019	0.0953773	-1.25831	4.82025	-0.214748	2.08272	-1.3784	0.726483	-0.638077	-0.223607	0.0096989	-0.223607	-0.879592	1.49509	0.0305334	-0.992357	1.61864	-0.682499	0.570356	-0.532316	0.434988	1.16295	-0.592351	2.3747	0.24642	-0.409447	-0.359587	3.59591	3.51972	-0.110096	0.356631	-0.914712	0.354737	-0.941497	-0.596107	0.881631
			29	1.72959	-0.576491	-0.203727	0.900987	-0.195668	0.113828	-0.15488	-0.353506	1.383	0.0965753	0.450523	0.307327	0.629153	3.60506	-1.07374	0.189338	0	-0.726483	-0.638077	-0.223607	-0.572235	-0.223607	-0.735396	0	0.0305334	-0.992357	0.81931	0.269825	1.78388	0.112916	-0.0767625	2.53114	-0.717057	1.61276	-1.07583	-0.409447	-0.359587	3.08221	1.57333	0.440386	0.866104	-1.29584	-0.433567	-1.22254	-0.596107	-0.097959
			29.5	2.89824	-0.079516	-1.90146	-0.132255	0.725124	1.88448	-0.254802	1.54336	2.68977	-1.42104	3.56953	1.36707	2.51661	-0.0405063	-1.07374	-0.757354	1.3784	-0.726483	1.48885	4.24853	0.591633	-0.223607	-0.735396	-0.747545	-0.580134	0.907901	-0.779344	-1.31738	0.570356	1.08076	0.946738	0.0684091	0.405293	-0.419065	-1.79706	-0.409447	-0.359587	2.56851	0.924534	0.440386	1.12084	-1.29584	-0.433567	0.463722	-0.596107	-1.07755
			30	1.14527	0.417459	-0.203727	1.93423	1.41572	2.64333	2.4431	1.37091	3.34316	-0.455284	1.49019	1.15512	-0.629153	1.17468	-0.214748	-0.757354	0.689202	-0.726483	1.48885	4.24853	0.203677	-0.223607	0.273971	0	-0.580134	-0.570077	2.0183	-1.31738	1.78388	-1.17755	-1.61201	-0.478864	-0.34294	0.59685	-1.55665	-0.409447	-0.359587	3.59591	1.89773	0.715626	-0.152842	-0.914712	-0.236491	1.86894	-0.596107	-1.07755
			30.5	-1.19202	-0.576491	0.645137	1.31428	0.955323	-0.139123	-0.354725	0.681146	3.99654	-0.869178	4.6092	0.943175	-0.629153	1.57975	-1.07374	0.189338	0	-0.726483	-0.638077	-0.223607	-0.960191	-0.223607	-1.02379	1.49509	0.0305334	-0.992357	-0.779344	-0.682499	1.78388	-1.17755	-1.61201	-1.02614	-0.717057	1.10481	-1.19604	-0.409447	-1.01338	2.56851	1.89773	-0.385337	-0.917052	-0.914712	0.354737	-0.0983654	-0.596107	-1.07755
			31	-1.77634	-1.07347	-0.203727	-0.545552	-0.656065	-1.40387	1.04419	0.681146	3.12536	-0.593248	2.87642	1.79097	-1.74625e-16	4.01012	-0.214748	0.189338	-0.344601	-0.726483	-0.638077	4.24853	0.203677	-0.223607	-1.45637	1.49509	0.0305334	-0.781217	-0.37968	0.904708	1.29847	0.112916	-1.10026	-1.84705	-2.21352	-0.927022	0.00601025	-0.409447	0.294207	2.56851	3.51972	-0.110096	4.68715	0.228678	0.748889	0.463722	-0.596107	-1.07755
			31.5	-0.0233729	-0.576491	-1.05259	-0.958848	0.725124	-1.15092	0.0449651	-0.181064	3.34316	-0.593248	1.83675	4.75827	0.629153	-0.0405063	-1.07374	-0.757354	0.689202	-0.726483	-0.638077	-0.223607	-0.572235	13.1928	-0.447006	1.49509	0.0305334	0.0633419	-0.37968	-1.63482	2.26929	-0.532316	-1.10026	-0.7525	-1.21588	-1.181	-0.114195	2.3202	-1.34028	1.5411	1.89773	-0.935819	0.356631	-0.533582	-0.827719	-0.660453	-0.596107	-1.07755
			32	-0.0233729	-1.07347	-1.90146	-0.132255	-0.886263	-1.15092	1.14411	1.54336	0.947409	1.33826	0.797079	-0.540471	1.25831	1.57975	-1.07374	0.189338	0	-0.726483	1.48885	-0.223607	-0.572235	-0.223607	-0.879592	1.49509	-0.580134	-0.570077	-0.37968	-0.0476162	-0.157758	-0.532316	-0.0767625	-1.84705	-0.717057	0.850829	1.32826	2.3202	-0.686484	3.08221	-0.0486597	-0.935819	-0.407578	-1.29584	-1.22187	0.744766	-0.596107	-1.07755
			32.5	-1.77634	-1.07347	-1.90146	-0.7522	0.0345297	-0.392073	-1.1541	-1.04327	0.729614	-0.593248	1.14364	0.519276	0.629153	1.57975	-0.214748	-0.757354	-1.0338	0.726483	-0.638077	-0.223607	-0.960191	-0.223607	0.129776	-0.747545	0.0305334	0.485622	0.419647	-0.0476162	0.813061	-0.854932	0.434988	-0.7525	-0.841762	0.59685	-0.715219	-0.409447	3.89007	1.5411	0.600136	0.715626	1.37558	-0.914712	-0.827719	0.182679	-0.596107	-1.07755
			33	1.72959	-0.576491	-1.05259	0.0743934	1.18552	1.37858	1.44388	1.54336	-0.359362	-1.83493	0.797079	2.21487	0.629153	0.76962	-0.214748	-0.757354	0	-0.726483	-0.638077	-0.223607	-1.15417	-0.223607	-0.879592	0	-0.580134	0.0633419	-1.17901	0.269825	-1.37128	-1.17755	-0.0767625	-0.478864	-0.467646	0.59685	-0.835424	-0.409447	-1.01338	2.0548	3.51972	1.26611	-0.407578	-0.914712	-0.236491	-1.22254	-0.596107	-0.097959
			33.5	0.560949	-1.07347	0.645137	0.900987	0.494926	2.64333	-0.254802	0.681146	3.12536	-1.42104	1.14364	2.85072	-1.74625e-16	1.57975	-0.214748	0.189338	0.344601	-0.726483	-0.638077	-0.223607	-0.572235	-0.223607	-0.158615	2.24264	-0.580134	-0.570077	3.61696	-0.0476162	1.29847	-1.17755	1.97024	0.0684091	1.40294	-0.419065	-1.31624	-0.409447	-0.686484	1.0274	0.600136	-0.935819	0.611368	-0.152452	0.748889	-1.22254	-0.596107	-0.097959
			34	-1.19202	-0.576491	-1.05259	1.52093	0.264728	-0.139123	-0.15488	-0.181064	-0.359362	-0.179354	1.49019	0.0953773	-0.629153	1.57975	-0.214748	2.08272	1.0338	-0.726483	-0.638077	-0.223607	-0.960191	-0.223607	0.418166	0.747545	-0.580134	-0.147798	2.0183	-1.31738	0.327651	-1.17755	-1.10026	-1.57341	0.779409	1.35879	-0.955629	-0.409447	-0.686484	2.0548	1.24893	-0.660578	0.356631	0.990938	1.34012	-0.379409	-0.596107	-1.07755
			34.5	5.81984	-1.07347	-1.05259	-0.132255	0.494926	-0.897973	-0.254802	0.336262	0.947409	0.924364	0.103967	1.15512	0.629153	5.22531	-0.214748	2.08272	-0.689202	0.726483	3.61577	-0.223607	0.0096989	-0.223607	0.562362	0.747545	0.0305334	-1.2035	1.61864	-0.365058	1.54118	-0.2097	0.434988	-0.205227	0.779409	0.59685	-1.07583	-0.409447	-0.0326897	1.0274	0.924534	-0.660578	1.12084	0.990938	1.34012	-0.660453	-0.596107	-1.07755
			35	0.560949	-0.576491	-1.05259	-1.37215	0.725124	-0.645023	-0.55457	-0.00862211	0.729614	-0.317319	2.1833	0.0953773	-1.74625e-16	1.57975	0.644243	1.13603	-1.0338	0.726483	-0.638077	-0.223607	0.0096989	-0.223607	-0.158615	0.747545	0.0305334	-1.41464	-0.37968	-0.99994	-1.12858	-0.2097	1.45849	-0.478864	0.405293	0.0888925	0.607035	-0.409447	3.56318	0	2.87092	-0.935819	0.866104	0.228678	-1.02479	-0.379409	-0.596107	1.86122
			35.5	-1.19202	-1.07347	-1.05259	-0.958848	1.64592	0.619728	-0.15488	0.16382	-0.577157	-0.731213	1.83675	0.943175	0.629153	3.60506	-1.07374	3.02942	-0.344601	-0.726483	-0.638077	-0.223607	1.36755	-0.223607	0.418166	-0.747545	0.641201	-0.147798	1.21897	-0.99994	-0.643168	-0.532316	2.99374	0.342045	-0.592351	1.35879	0.24642	-0.409447	1.2749	0	1.57333	-0.935819	0.356631	-0.152452	-1.22187	-0.379409	-0.596107	-0.097959
			36	-0.607695	-0.079516	-1.05259	-0.958848	3.2573	-0.392073	1.04419	-0.525948	2.90757	-1.14511	-0.242589	0.943175	-0.629153	3.2	-1.07374	-0.757354	0.689202	-0.726483	-0.638077	-0.223607	0.785611	-0.223607	1.42753	0.747545	0.641201	-0.570077	1.21897	-1.31738	2.9974	0.435532	0.946738	-1.02614	0.904115	-0.165086	0.00601025	-0.409447	0.294207	-0.513701	3.51972	0.440386	2.13979	-0.914712	-1.22187	-0.0983654	-0.596107	-0.097959
			36.5	-1.19202	-0.576491	-1.05259	0.0743934	1.87612	-0.645023	2.74287	0.681146	2.03639	-1.00714	1.14364	-1.38827	1.88746	1.57975	-1.07374	-0.757354	-0.344601	-0.726483	-0.638077	4.24853	-0.184279	-0.223607	0.273971	0.747545	0.0305334	-1.2035	-0.37968	0.269825	2.51199	-0.532316	1.45849	-0.7525	-0.218235	1.10481	-0.354604	-0.409447	1.2749	0	1.89773	-0.110096	-0.407578	-0.533582	-0.433567	-0.0983654	-0.596107	-0.097959
			37	-0.607695	-0.576491	-1.90146	0.281042	2.56671	0.366778	1.44388	-0.00862211	2.25418	-0.593248	-0.242589	-0.540471	-0.629153	3.2	-1.07374	-0.757354	0.689202	-0.726483	-0.638077	-0.223607	-0.184279	4.24853	0.850753	-0.747545	-0.580134	-1.41464	-1.17901	-0.0476162	-1.37128	-0.854932	-0.0767625	2.2575	-0.717057	0.850829	-1.19604	-0.409447	-0.686484	0.513701	1.24893	-0.385337	-0.662315	-0.914712	-0.827719	-0.0983654	-0.596107	-0.097959
			37.5	-0.607695	-1.07347	-0.203727	2.14088	0.0345297	0.872678	0.144888	0.16382	2.03639	-0.869178	-1.28226	0.307327	2.51661	2.38987	-0.214748	1.13603	-0.344601	-0.726483	-0.638077	-0.223607	1.36755	-0.223607	3.15788	-0.747545	-0.580134	-0.358938	-1.57867	-0.682499	-0.400463	-0.532316	-0.588513	7.45659	-1.7147	-0.165086	-0.2344	-0.409447	1.2749	0	2.22213	-0.935819	1.12084	-0.914712	1.14304	1.02581	-0.596107	-1.07755
			38	1.14527	-1.07347	-1.05259	-0.7522	1.64592	-0.392073	-0.954259	0.336262	2.25418	0.924364	-0.935701	0.307327	1.88746	2.38987	-1.07374	2.08272	0.344601	-0.726483	-0.638077	-0.223607	0.397655	-0.223607	0.129776	0	-0.580134	-1.2035	-1.17901	-0.365058	0.570356	0.112916	-0.588513	3.89932	-1.09117	-0.673044	-0.835424	-0.409447	1.6018	0.513701	0.275738	-0.935819	-0.152842	-0.533582	0.157661	0.744766	-0.596107	-0.097959
			38.5	-1.19202	-1.07347	-0.203727	0.48769	0.264728	-2.92158	-0.254802	-0.525948	1.383	-0.869178	0.797079	-0.540471	-1.74625e-16	0.76962	-0.214748	1.13603	-0.344601	-0.726483	-0.638077	-0.223607	0.785611	-0.223607	1.28334	0	0.641201	-1.62578	0.0199832	-1.63482	0.570356	0.758148	4.52899	4.17295	-0.841762	0.59685	-0.2344	2.3202	1.6018	0.513701	0.600136	-0.935819	0.611368	0.609808	-0.236491	-0.941497	2.81022	-1.07755
			39	-0.607695	-1.07347	-0.203727	-0.545552	-1.80706	0.872678	-0.15488	0.16382	0.729614	0.0965753	1.14364	-0.752421	1.25831	1.98481	-1.07374	0.189338	1.0338	2.17945	-0.638077	-0.223607	2.14346	-0.223607	1.28334	0	-0.580134	-1.62578	-1.17901	-0.365058	-0.643168	-0.2097	1.97024	3.89932	-0.34294	0.59685	-0.474809	-0.409447	0.294207	0.513701	-0.373058	-0.660578	1.88505	-0.914712	-0.0394152	-0.660453	1.10706	-1.07755
			39.5	0.560949	-0.576491	-1.05259	1.72758	3.4875	1.63153	-0.854337	1.54336	3.12536	-0.455284	2.1833	0.0953773	-1.25831	1.98481	-0.214748	1.13603	0	-0.726483	-0.638077	4.24853	0.0096989	-0.223607	0.850753	0	-0.580134	0.0633419	0.0199832	-1.31738	1.05577	1.08076	-0.588513	-0.478864	-0.841762	-0.673044	-0.835424	5.04985	1.6018	0.513701	-0.697456	0.440386	-0.662315	-0.914712	-0.236491	-0.0983654	2.81022	-1.07755
[truncated: 114 more columns]

## Sheet: Panel J
Panel J	Avoid Inhibitory Tone Onset cells	session:		6N44rec9-5T	6N44rec10-5T	6N44rec10-5T	6N44rec11-5T	6N44rec14-5T	6N44rec14-5T	7N44rec1-5T	7N44rec8-5T	7N44rec11-5T	2Z37cond3-5T	4C37cond1-5T	4C37cond1-5T	4C37cond3-5T	4C37cond4-5T	4C37cond5-5T	4C37cond27-5T	4C37cond27-5T	4C37cond30-5T	4C37cond30-5T	4C37cond31-5T	4C37cond31b-5T	4C37cond31b-5T
	Raw Firing Rate	cell:		sig009a	sig001a	sig010a	sig010a	sig001a	sig010a	sig001a	sig003a	sig001a	sig002a	sig002a	sig007c	sig007a	sig009a	sig009a	sig004a	sig007a	sig003a	sig007b	sig009a	sig003a	sig009a
		pretone baseline	-3	0.127879	1.31414	-1.97546	0.972511	-1.01948	0.338316	-0.788163	0.0117007	0.255366	0.700985	-0.772874	-1.32934	0.870924	-0.152525	0.393763	-0.517932	-1.35899	0.886613	-1.44999	0.724343	-0.779344	0.698883
			-2.5	0.615038	0.742777	0.314929	1.17303	-0.834117	0	0.689642	-1.15837	-0.282247	-1.16831	-0.376528	-0.313285	-1.06446	-1.01048	0.245173	-0.916342	0.807516	0.886613	1.12777	1.00294	0.0199832	-0.970092
			-2	-0.35928	-0.399957	0.601228	0.972511	0.0926796	0.338316	-0.788163	0.0117007	-1.08867	-0.233662	0.812508	-0.821314	-0.235011	0.419443	0.0965833	-0.318728	0.413606	-1.12426	-1.44999	0.167156	0.0199832	-1.38734
			-1.5	-1.82076	0.17141	-0.830268	0.571476	0.0926796	0.338316	-1.28076	0.245716	-0.551054	-0.233662	0.812508	0.702774	0.0414726	0.610099	-1.68649	0.478091	0.610561	-1.12426	-0.16111	-0.111437	0.81931	1.74199
			-1	0.00608949	1.31414	-1.11657	-0.0300777	0.648757	0.676632	0.689642	-0.456329	-0.282247	-0.233662	-0.772874	-0.313285	0.870924	0.419443	-1.5379	0.0796819	0.413606	0.703806	-0.16111	-1.22581	0.81931	-0.76147
			-0.5	0.980407	1.88551	0.601228	0.370958	1.39019	2.0299	-0.295561	-0.222314	-0.551054	-0.233662	-0.376528	1.04146	-1.34095	0.419443	-0.794955	0.876501	-0.57117	2.71468	1.12777	-0.111437	-0.37968	-2.0132
		Tone onset	0	-2.42971	-1.54269	-3.40696	-2.23577	-1.39019	2.0299	2.16745	-2.56246	-2.16389	-2.10295	-1.56556	-0.990657	-1.34095	-1.86843	-3.61816	-3.506	-0.17726	-2.95233	-2.09442	-2.89737	-1.97833	-2.22182
			0.5	-0.724649	-3.25679	-2.83436	-2.23577	-2.31699	-2.0299	-2.26597	-0.456329	0.524173	1.63563	-1.96191	-2.68409	-2.1704	-2.24974	-2.87521	-2.90839	-2.54072	-3.13514	-2.09442	-1.783	-1.97833	-2.43044
			1	-2.79507	-2.39974	-1.97546	-2.23577	-2.13163	-1.35326	-1.03446	-1.6264	0.79298	2.57028	0.416163	-1.66803	-0.235011	-1.67777	-3.46957	-3.506	-0.374215	-3.13514	-2.09442	-3.45456	-1.97833	-2.0132
			1.5	-2.67328	-2.39974	-3.12066	-1.83474	-1.01948	-1.69158	-1.28076	-1.86042	-1.89509	5.37421	-1.16922	-1.32934	-0.235011	-1.7731	-3.46957	-3.506	-1.55595	-3.13514	1.12777	-2.89737	-1.97833	-2.0132
			2	-1.69897	-2.11406	-0.543968	-1.03267	0.463398	-1.69158	-0.295561	-1.39239	-0.0134403	2.57028	1.20885	-2.51474	0.59444	-2.15441	-3.76675	-3.506	0.216651	-3.13514	-2.09442	-2.61878	-1.97833	-3.05631
			2.5	-2.5515	-2.97111	-1.97546	-0.0300777	1.20484	-2.0299	-1.28076	-2.32845	2.40582	-1.16831	-0.772874	-3.36146	0.0414726	-2.4404	-3.61816	-3.90441	-1.16204	-3.13514	-1.44999	-1.50441	-1.97833	-2.63907
			3	-2.42971	-2.68543	-0.257669	-0.431113	0.278039	-2.0299	-0.0492602	-1.15837	0.79298	5.37421	-1.56556	-3.70015	-0.235011	-2.63105	-3.76675	-3.90441	-0.768125	-3.13514	-1.44999	-3.45456	-1.97833	-1.38734

## Sheet: Supp Panel C
Figure 3-Supplement figure 1C	Avoid Inhibitory Tone Onset cells	session:		6N44rec9-5T	6N44rec10-5T	6N44rec10-5T	6N44rec11-5T	6N44rec14-5T	6N44rec14-5T	7N44rec1-5T	7N44rec8-5T	7N44rec11-5T	2Z37cond3-5T	4C37cond1-5T	4C37cond3-5T	4C37cond4-5T	4C37cond31-5T	4C37cond27-5T	4C37cond30-5T	4C37cond31b-5T	4C37cond5-5T				4C37cond27-5T	4C37cond31b-5T	4C37cond30-5T	4C37cond1-5T
	Normalized data	cell:		sig009a	sig001a	sig010a	sig010a	sig001a	sig010a	sig001a	sig003a	sig001a	sig002a	sig002a	sig007a	sig009a	sig009a	sig007a	sig007b	sig009a	sig009a	avg	sem		sig004a	sig003a	sig003a	sig007c
		pretone baseline	-10	-0.846439	-0.114273	-1.11657	-0.832149	-0.278039	0.338316	-0.0492602	-0.690344	1.06179	-1.16831	0.416163	0.59444	0.419443	1.83872	0.216651	-0.805548	1.11613	-1.24072	-0.0633336	0.208668		0.677296	-1.17901	-1.48988	-1.66803
				0.249669	0.17141	0.314929	-0.631631	1.76091	0.676632	-0.0492602	-2.09443	1.33059	-0.233662	0.416163	0.870924	-1.20113	0.167156	-1.16204	-0.805548	-0.135604	-0.794955	-0.0638817	0.223907		-1.91237	-0.37968	-1.12426	0.364088
				0.127879	0.457094	0.0286299	1.57406	2.50235	-0.676632	-0.0492602	-1.15837	-0.0134403	-0.233662	1.6052	0.870924	-1.39179	0.724343	0.0196955	0.483329	-0.135604	0.0965833	0.268407	0.225675		-0.717137	0.0199832	-0.210228	1.2108
				-0.602859	-0.685641	-1.40287	0.17044	-0.278039	-1.01495	-0.0492602	-0.690344	2.67463	0.700985	0.0198173	-0.787979	-1.7731	1.00294	-1.55595	-0.805548	-0.344226	2.17684	-0.180284	0.281076		1.47412	-1.57867	-0.941455	-1.32934
				-0.602859	-0.685641	0.887527	0.370958	0.463398	-1.35326	1.92115	0.94776	-0.282247	-0.233662	-1.56556	-0.235011	-1.39179	-1.50441	-1.55595	-1.44999	0.907505	-0.0520064	-0.300783	0.248893		0.677296	-1.17901	-0.393035	0.0254015
				-1.21181	-0.399957	0.887527	0.370958	0.0926796	-1.35326	1.42854	0.47973	-1.35747	0.700985	-1.16922	0.0414726	-0.819821	1.00294	1.20143	1.12777	-0.135604	0.839532	0.0959117	0.223741		-0.916342	1.61864	-0.210228	0.0254015
				-0.602859	-0.685641	0.0286299	0.370958	-0.648757	1.01495	0.689642	-0.456329	0.524173	1.63563	1.6052	-1.06446	-0.247853	0.167156	0.216651	1.12777	0.907505	-0.497776	0.226921	0.19233		0.677296	0.419647	0.886613	-0.313285
				-0.481069	0.17141	-0.257669	1.17303	0.0926796	0.338316	-1.52707	0.713745	-0.551054	-2.10295	1.20885	-1.61743	0.228787	-1.22581	2.1862	1.12777	-0.552848	-0.646365	-0.0956376	0.265907		-0.717137	0.81931	0.521	-1.16
				-1.09002	0.17141	0.887527	-0.832149	-0.278039	-0.338316	1.18224	0.47973	-0.551054	-0.233662	0.416163	-0.787979	1.46805	-0.668625	0.216651	1.12777	0.907505	0.0965833	0.120766	0.182225		-0.717137	-0.37968	0.155386	-0.990657
				0.736828	-2.11406	0.314929	-1.4337	-0.278039	2.0299	0.443342	1.6498	-0.282247	-0.233662	-0.772874	-0.511495	0.324115	-0.947218	1.00447	-0.16111	0.28164	-0.349186	-0.0165869	0.23921		0.278887	-0.37968	-0.027421	0.194745
				-0.1157	-1.25701	1.46013	-1.03267	-0.0926796	-0.676632	-0.788163	0.94776	-0.551054	0.700985	-1.16922	1.42389	0.419443	1.28153	0.610561	-0.805548	0.0730176	1.2853	0.0952192	0.223617		-1.51396	1.61864	-0.393035	0.533431
				1.58936	1.31414	1.74642	-2.23577	-1.76091	-1.01495	-1.77337	0.94776	1.5994	-1.16831	-1.56556	1.97686	0.514771	0.167156	0.0196955	-0.805548	-0.135604	1.58248	0.0554458	0.334152		2.07173	1.61864	-0.758648	1.54949
				2.32009	-0.114273	-1.11657	-1.03267	-0.648757	-1.01495	-0.541862	-1.15837	-1.08867	1.63563	0.812508	0.870924	0.610099	-0.947218	-0.768125	1.12777	-1.38734	0.542352	-0.105523	0.263364		0.278887	0.0199832	0.338193	1.54949
				0.980407	-1.25701	-0.257669	-0.0300777	-1.01948	-0.676632	0.935943	1.6498	-0.0134403	1.63563	0.416163	-0.787979	2.13535	-1.50441	-0.96508	0.483329	1.32475	0.245173	0.183043	0.258028		0.677296	-1.57867	0.703806	1.04146
				0.127879	1.31414	-1.97546	0.972511	-1.01948	0.338316	-0.788163	0.0117007	0.255366	0.700985	-0.772874	0.870924	-0.152525	0.724343	-1.35899	-1.44999	0.698883	0.393763	-0.0615923	0.223983		-0.517932	-0.779344	0.886613	-1.32934
				0.615038	0.742777	0.314929	1.17303	-0.834117	0	0.689642	-1.15837	-0.282247	-1.16831	-0.376528	-1.06446	-1.01048	1.00294	0.807516	1.12777	-0.970092	0.245173	-0.00809975	0.202829		-0.916342	0.0199832	0.886613	-0.313285
				-0.35928	-0.399957	0.601228	0.972511	0.0926796	0.338316	-0.788163	0.0117007	-1.08867	-0.233662	0.812508	-0.235011	0.419443	0.167156	0.413606	-1.44999	-1.38734	0.0965833	-0.112018	0.166485		-0.318728	0.0199832	-1.12426	-0.821314
				-1.82076	0.17141	-0.830268	0.571476	0.0926796	0.338316	-1.28076	0.245716	-0.551054	-0.233662	0.812508	0.0414726	0.610099	-0.111437	0.610561	-0.16111	1.74199	-1.68649	-0.0799619	0.211989		0.478091	0.81931	-1.12426	0.702774
				0.00608949	1.31414	-1.11657	-0.0300777	0.648757	0.676632	0.689642	-0.456329	-0.282247	-0.233662	-0.772874	0.870924	0.419443	-1.22581	0.413606	-0.16111	-0.76147	-1.5379	-0.0854895	0.187138		0.0796819	0.81931	0.703806	-0.313285
				0.980407	1.88551	0.601228	0.370958	1.39019	2.0299	-0.295561	-0.222314	-0.551054	-0.233662	-0.376528	-1.34095	0.419443	-0.111437	-0.57117	1.12777	-2.0132	-0.794955	0.127477	0.253617		0.876501	-0.37968	2.71468	1.04146
		Tone onset	0	-2.42971	-1.54269	-3.40696	-2.23577	-1.39019	2.0299	2.16745	-2.56246	-2.16389	-2.10295	-1.56556	-1.34095	-1.86843	-2.89737	-0.17726	-2.09442	-2.22182	-3.61816	-1.63452	0.369607		-3.506	-1.97833	-2.95233	-0.990657
				-0.724649	-3.25679	-2.83436	-2.23577	-2.31699	-2.0299	-2.26597	-0.456329	0.524173	1.63563	-1.96191	-2.1704	-2.24974	-1.783	-2.54072	-2.09442	-2.43044	-2.87521	-1.78149	0.295031		-2.90839	-1.97833	-3.13514	-2.68409
				-2.79507	-2.39974	-1.97546	-2.23577	-2.13163	-1.35326	-1.03446	-1.6264	0.79298	2.57028	0.416163	-0.235011	-1.67777	-3.45456	-0.374215	-2.09442	-2.0132	-3.46957	-1.39395	0.36343		-3.506	-1.97833	-3.13514	-1.66803
				-2.67328	-2.39974	-3.12066	-1.83474	-1.01948	-1.69158	-1.28076	-1.86042	-1.89509	5.37421	-1.16922	-0.235011	-1.7731	-2.89737	-1.55595	1.12777	-2.0132	-3.46957	-1.35484	0.468587		-3.506	-1.97833	-3.13514	-1.32934
				-1.69897	-2.11406	-0.543968	-1.03267	0.463398	-1.69158	-0.295561	-1.39239	-0.0134403	2.57028	1.20885	0.59444	-2.15441	-2.61878	0.216651	-2.09442	-3.05631	-3.76675	-0.96776	0.382825		-3.506	-1.97833	-3.13514	-2.51474
				-2.5515	-2.97111	-1.97546	-0.0300777	1.20484	-2.0299	-1.28076	-2.32845	2.40582	-1.16831	-0.772874	0.0414726	-2.4404	-1.50441	-1.16204	-1.44999	-2.63907	-3.61816	-1.34835	0.355302		-3.90441	-1.97833	-3.13514	-3.36146
				-2.42971	-2.68543	-0.257669	-0.431113	0.278039	-2.0299	-0.0492602	-1.15837	0.79298	5.37421	-1.56556	-0.235011	-2.63105	-3.45456	-0.768125	-1.44999	-1.38734	-3.76675	-0.991922	0.481277		-3.90441	-1.97833	-3.13514	-3.70015
				-2.67328	-2.39974	-1.40287	-0.431113	1.20484	0.338316	-1.28076	-0.690344	0.524173	-1.16831	-1.56556	-1.34095	-2.24974	-2.34019	0.0196955	-2.09442	0.490261	-3.32098	-1.13228	0.301131		-1.91237	-1.97833	-3.13514	-3.5308
				-2.30792	-0.685641	0.314929	-0.631631	1.94627	0.676632	-0.0492602	-1.39239	1.06179	5.37421	0.0198173	-0.511495	-2.34507	-2.34019	-0.96508	-2.73886	-0.344226	-3.0238	-0.441217	0.471126		-2.90839	-1.97833	-2.95233	-3.36146
				-3.03865	-0.685641	-1.40287	0.972511	1.76091	0	0.443342	-1.6264	0.255366	1.63563	0.812508	0.59444	-1.58245	-2.06159	-0.57117	-0.16111	0.490261	-3.0238	-0.399373	0.342679		-3.10759	-1.57867	-3.13514	-3.36146
				-2.5515	0.17141	2.89162	0.771994	4.5413	0.338316	0.443342	-1.6264	0.524173	0.700985	1.6052	-1.34095	-2.05909	-2.89737	-0.57117	3.70552	0.490261	-3.32098	0.100926	0.517647		-3.506	-1.97833	-3.13514	-3.70015
				-2.06434	1.02846	0.601228	-0.832149	3.05843	-1.01495	-0.541862	-0.456329	0.79298	-1.16831	1.20885	-1.61743	-1.39179	-2.89737	-0.17726	-2.73886	0.490261	-3.0238	-0.596902	0.37991		-2.70918	-1.97833	-3.13514	-3.19212
				-2.30792	-0.685641	2.60532	-0.0300777	6.02418	0.676632	-0.541862	-1.86042	-0.551054	1.63563	2.39789	-1.06446	-1.67777	-2.89737	-0.17726	-0.16111	2.57648	-3.0238	0.0520769	0.542176		-3.506	-1.97833	-3.13514	-3.70015
				-0.35928	1.31414	2.60532	0.17044	8.06313	1.69158	-0.295561	-2.32845	-1.62628	3.50492	0.812508	0.317957	-1.96376	-2.34019	-0.17726	-1.44999	1.74199	-3.32098	0.353348	0.628908		-3.506	-1.97833	-3.13514	-3.5308
				-1.57718	-0.114273	0.314929	0.17044	5.4681	-0.676632	-0.788163	-1.86042	-1.08867	2.57028	2.39789	-0.787979	-1.39179	-1.50441	-0.374215	-2.73886	0.0730176	-2.72662	-0.257475	0.475957		-3.10759	-1.57867	-3.13514	-3.70015
				-1.94255	2.45688	0.887527	0.771994	5.83882	0	-2.26597	-2.09443	0.255366	-0.233662	4.77596	-0.511495	-1.86843	-2.89737	-0.768125	-2.09442	2.15924	-2.72662	-0.0142942	0.591202		-3.90441	-1.97833	-2.95233	-3.5308
				-1.94255	3.59961	0.314929	2.37614	5.28274	1.01495	-3.00487	-3.26451	-0.0134403	-2.10295	4.77596	-0.511495	-1.96376	-2.89737	-1.94986	-2.09442	0.490261	-2.87521	-0.264769	0.642398		-3.70521	-1.97833	-2.58672	-3.02277
				-1.94255	4.45666	1.46013	0.771994	3.42915	1.35326	-2.75857	-1.6264	-1.35747	2.57028	9.53211	-0.235011	-1.86843	-3.45456	-1.16204	-2.73886	-0.76147	-2.13226	0.196442	0.763297		-1.91237	-1.97833	-2.95233	-3.36146
				-1.94255	2.74256	0.314929	1.77458	4.72666	-1.01495	-1.28076	-2.79648	-1.08867	0.700985	7.94673	-1.34095	-1.20113	-2.61878	0.0196955	-0.16111	0.698883	-2.13226	0.185966	0.643571		-2.11157	-1.97833	-3.13514	-3.5308
				-0.968228	3.31393	-1.40287	1.9751	6.76561	0.338316	-1.52707	-1.15837	-0.819861	-1.16831	5.17231	-0.511495	-0.629165	-2.61878	0.0196955	-2.09442	-0.552848	-2.42944	0.0946726	0.610607		-1.51396	-1.97833	-3.13514	-2.3454
			10	-1.45539	8.17055	-0.257669	1.17303	9.546	1.69158	-1.28076	-1.86042	-0.0134403	3.50492	5.56865	-0.235011	-0.629165	-2.61878	0.413606	-1.44999	-0.970092	-2.57803	0.928867	0.836937		-1.31475	-1.97833	-3.13514	-3.19212
				-1.69897	6.45645	0.887527	0.972511	11.585	0	-2.01967	-1.86042	0.79298	-0.233662	3.98327	0.59444	-0.819821	-2.89737	2.58011	-1.44999	0.698883	-1.09213	0.915506	0.827195		-1.91237	-1.97833	-2.95233	-3.36146
				-1.57718	5.02803	1.46013	1.37355	9.546	-1.01495	-2.01967	-2.32845	-0.819861	2.57028	0.0198173	-0.787979	-0.724493	-2.06159	0.413606	-2.09442	1.11613	-1.83508	0.347992	0.707361		-2.90839	-1.97833	-2.76952	-3.36146
				-0.846439	6.45645	0.601228	2.37614	8.6192	-1.01495	-1.28076	-1.39239	-0.551054	-1.16831	3.98327	-2.1704	-2.15441	-2.61878	-0.768125	-2.09442	-0.970092	-3.32098	0.0936209	0.762357		-2.90839	-1.97833	-3.13514	-3.5308
				-0.846439	8.74192	-0.257669	0.571476	5.83882	-0.676632	-2.75857	-2.09443	-0.551054	4.43957	0.812508	-1.61743	-2.63105	-1.783	-0.96508	-1.44999	0.490261	-2.28085	0.165686	0.735314		-3.506	-1.97833	-2.76952	-2.68409
				-1.57718	9.88465	-0.543968	1.57406	8.80456	0.676632	-2.26597	-2.32845	-1.08867	-0.233662	4.37962	-1.34095	-1.48712	-3.17597	-0.57117	-0.805548	2.57648	-1.68649	0.599493	0.866983		-3.506	-1.97833	-2.76952	-3.02277
				-1.09002	6.74213	0.314929	0.972511	10.2874	2.0299	-1.03446	-2.56246	-1.89509	-0.233662	-0.376528	-0.235011	-1.20113	-3.17597	0.610561	1.12777	-0.552848	-2.13226	0.421989	0.775317		-2.70918	-1.97833	-2.58672	-2.68409
				-1.09002	7.02782	2.89162	1.77458	11.2142	3.72148	-1.28076	-3.03049	-1.89509	-1.16831	-1.56556	-0.235011	-0.915149	-1.50441	-0.96508	-2.73886	0.698883	-2.42944	0.472802	0.874259		-2.90839	-1.97833	-2.2211	-3.02277
				-0.968228	7.59918	2.31902	1.57406	11.0289	1.69158	-1.77337	-2.79648	-0.819861	-0.233662	0.0198173	-1.61743	-1.86843	-1.783	-1.35899	-0.16111	2.15924	-2.72662	0.571367	0.848123		-3.506	-1.97833	-2.76952	-2.3454
				-1.21181	5.88508	-0.257669	0.972511	12.8825	3.38316	-1.77337	-1.86042	-1.35747	2.57028	3.19058	-1.61743	-1.39179	-2.89737	-0.96508	-0.805548	0.490261	-1.38931	0.769282	0.896252		-3.10759	-1.97833	-3.13514	-2.51474
				-1.09002	7.02782	-0.543968	1.9751	11.0289	0.338316	-1.28076	-2.56246	-0.819861	0.700985	0.812508	-1.61743	-2.34507	-2.06159	-0.768125	-0.805548	0.0730176	-1.68649	0.354183	0.809971		-2.90839	-1.97833	-2.95233	-2.85343
				-1.69897	7.59918	-1.11657	0.17044	12.141	-0.676632	-1.28076	-2.32845	-1.62628	-0.233662	0.0198173	-1.61743	-1.7731	-2.61878	-1.16204	-0.16111	1.32475	-2.57803	0.132412	0.888588		-2.70918	-1.57867	-3.13514	-2.51474
				-1.45539	6.74213	-1.68917	0.972511	12.141	1.01495	-2.75857	0.245716	-1.89509	-1.16831	0.812508	-1.34095	-1.58245	-2.61878	0.0196955	-2.09442	2.99372	-0.794955	0.419122	0.87648		-2.70918	-1.97833	-3.13514	-2.85343
				-0.35928	7.88487	-0.257669	2.37614	7.69241	1.69158	-0.541862	-1.39239	-0.551054	-0.233662	0.416163	-1.61743	-1.20113	-2.61878	0.413606	-0.805548	1.53337	1.58248	0.778434	0.672757		-2.70918	-1.97833	-3.13514	-2.85343
				0.127879	8.17055	0.887527	1.37355	8.98992	0.338316	-2.26597	-2.79648	-0.551054	-1.16831	0.812508	-1.34095	-0.343181	-2.06159	-0.374215	-0.16111	-1.38734	-0.497776	0.430683	0.747176		-4.10362	-1.97833	-2.58672	-3.19212
				-1.45539	6.74213	0.887527	1.77458	10.1021	1.01495	-1.28076	-2.79648	-1.35747	-1.16831	0.416163	-0.511495	-1.01048	-0.668625	-0.96508	-0.16111	-0.344226	-0.794955	0.467947	0.738597		-3.3068	-1.57867	-3.13514	-3.70015
				-1.69897	3.31393	-0.543968	1.9751	9.91672	1.69158	-2.51227	-3.03049	-0.819861	-0.233662	0.416163	-2.1704	-1.67777	-3.17597	1.98925	0.483329	-0.970092	-1.68649	0.0703404	0.725725		-3.10759	-1.97833	-2.95233	-3.70015
				-1.82076	5.31371	-1.11657	2.17562	7.32169	1.01495	-1.52707	-2.56246	-0.282247	-2.10295	3.19058	-1.06446	-1.96376	-2.34019	-0.374215	-0.16111	0.698883	-2.42944	0.109456	0.658169		-3.10759	-1.97833	-2.76952	-2.3454
				-1.09002	8.45623	-0.830268	3.98028	8.6192	1.35326	-2.01967	-1.15837	-0.282247	1.63563	0.812508	-1.34095	-1.20113	-1.22581	1.20143	-1.44999	1.11613	-1.38931	0.843717	0.751551		-3.3068	-1.97833	-1.30707	-3.5308
				-0.481069	6.45645	-1.11657	5.3839	6.39489	-1.01495	-2.01967	0.245716	-0.282247	-1.16831	-0.376528	-1.89392	-1.20113	-2.89737	-1.35899	-2.09442	0.698883	-0.646365	0.146017	0.676354		-2.90839	-1.97833	-2.95233	-2.3454
			20	-2.06434	7.88487	0.0286299	3.17821	9.546	1.35326	-1.03446	0.245716	-0.282247	-3.0376	-1.56556	-1.34095	-0.533837	-0.111437	-1.16204	-1.44999	0.0730176	-1.5379	0.454964	0.780843		-3.506	-1.17901	-2.95233	-2.00672
				-2.06434	5.31371	1.74642	1.37355	5.4681	-1.01495	-1.03446	-0.222314	-0.819861	-1.16831	1.20885	-1.61743	-0.629165	-2.89737	-0.768125	-0.16111	1.11613	-2.42944	0.0777716	0.548449		-1.91237	-1.97833	-2.95233	-3.36146
				-1.69897	7.3135	0.314929	0.17044	8.24849	2.70653	0.197041	-0.690344	-0.551054	-1.16831	-2.35826	-0.235011	-1.1058	-2.06159	-0.57117	-0.805548	0.698883	-1.83508	0.364926	0.694451		-3.10759	-1.57867	-2.58672	-2.00672
				-2.06434	8.74192	0.887527	2.97769	8.43385	0	-0.541862	-0.924359	-0.819861	3.50492	2.39789	-1.06446	-0.247853	-1.22581	1.00447	0.483329	2.99372	-1.98367	1.25295	0.745138		-3.70521	-1.57867	-2.95233	-2.85343
				-0.1157	7.3135	-0.257669	1.37355	7.69241	1.01495	-0.788163	-0.690344	-1.35747	0.700985	0.416163	-1.89392	-0.152525	-1.50441	1.39838	-0.805548	0.0730176	-2.42944	0.554876	0.647028		-3.3068	-1.97833	-3.13514	-2.85343
				1.1022	4.74235	0.314929	1.9751	7.87777	-1.01495	-2.01967	-0.456329	-0.819861	-1.16831	0.812508	-1.61743	-0.533837	-2.34019	-0.96508	1.7722	1.32475	-1.83508	0.397282	0.606366		-3.3068	-1.97833	-2.95233	-2.85343
				-1.21181	5.5994	0.887527	2.57665	9.17528	0	-1.28076	-1.15837	-1.35747	0.700985	-0.376528	-0.511495	-1.48712	-1.22581	1.79229	-2.09442	-0.970092	-1.24072	0.434307	0.677733		-3.70521	-1.57867	-3.13514	-3.02277
				-0.23749	4.74235	2.03272	1.9751	6.76561	-0.338316	-1.28076	-2.56246	-0.819861	1.63563	2.79424	-1.89392	-1.7731	-2.34019	1.79229	-2.09442	1.32475	-0.943545	0.487701	0.610365		-2.90839	-1.57867	-3.13514	-3.02277
				-0.846439	6.74213	0.314929	1.37355	8.24849	-0.676632	-2.01967	-2.56246	-0.819861	-0.233662	2.39789	-0.511495	-2.05909	-2.34019	0.413606	-1.44999	-1.38734	-1.5379	0.169215	0.699677		-2.90839	-1.97833	-2.40391	-2.85343
				-0.846439	6.17077	2.03272	1.9751	8.24849	-0.676632	-1.52707	-3.26451	-1.35747	-1.16831	3.58693	1.14741	-1.20113	-2.34019	1.79229	-1.44999	0.698883	-2.28085	0.53	0.719865		-2.31078	-1.97833	-2.76952	-3.19212
				-0.602859	6.45645	0.314929	1.9751	6.76561	0	-0.788163	-3.26451	-1.08867	2.57028	5.17231	0.317957	-1.20113	-2.89737	1.79229	-2.73886	-0.135604	-0.646365	0.666744	0.701846		-3.10759	-1.97833	-2.95233	-3.5308
				-0.481069	3.02825	0.314929	0.17044	6.20953	1.01495	-1.77337	-3.49852	-0.551054	-0.233662	-0.376528	-1.06446	0.514771	-3.17597	1.79229	-0.805548	4.45408	0.393763	0.329601	0.567034		-3.506	-1.97833	-2.95233	-3.19212
				-0.724649	3.02825	2.03272	-0.0300777	6.76561	1.69158	-2.01967	-3.26451	-0.819861	-1.16831	4.77596	-0.787979	1.65871	-2.06159	0.216651	-1.44999	1.11613	1.13671	0.560872	0.595993		-3.506	-1.57867	-2.95233	-3.36146
				-1.69897	1.88551	1.46013	2.17562	8.06313	0.338316	-1.77337	-1.6264	-0.551054	-3.0376	2.00154	0.317957	0.324115	-2.06159	-1.55595	-0.16111	1.74199	2.62261	0.470271	0.60119		-3.506	-1.97833	-3.13514	-3.02277
				-1.57718	5.02803	0.887527	0.972511	8.80456	0.676632	-2.51227	-0.924359	-0.819861	-2.10295	2.39789	-0.511495	-0.438509	-2.06159	-0.57117	-0.16111	1.53337	-0.349186	0.459491	0.649836		-3.506	-1.57867	-3.13514	-3.02277
				-2.06434	2.74256	0.887527	0.972511	8.06313	2.0299	-2.01967	-2.56246	-0.819861	-2.10295	0.812508	0.0414726	-1.58245	-2.06159	0.413606	-0.805548	0.698883	-0.0520064	0.143957	0.590627		-3.3068	-1.97833	-3.13514	-3.02277
		Tone + shock
		Post-tone	30	2.68546	10.456	-3.12066	5.78494	8.6192	0	-1.28076	-1.39239	-0.551054	-1.16831	2.00154	-1.34095	-0.819821	-1.783	-1.55595	-0.16111	0.28164	-3.46957	0.979695	0.929792		0.0796819	-1.97833	-2.95233	-3.70015
				2.32009	7.02782	-2.26176	2.17562	8.98992	-0.338316	0.197041	-0.222314	-0.551054	-2.10295	-0.772874	0.0414726	-0.915149	-2.34019	0.0196955	-0.805548	-0.135604	-3.17239	0.607406	0.746753		-0.717137	-1.97833	-2.95233	-3.5308
				3.29441	4.45666	-3.12066	2.37614	6.02418	0.676632	0.443342	-0.690344	-1.08867	-3.0376	-1.96191	0.870924	-2.05909	-1.22581	-0.768125	1.12777	0.0730176	-2.87521	0.31711	0.619657		-2.70918	-1.97833	-1.85549	-2.85343
				2.07652	4.17098	-1.11657	1.17303	3.42915	-0.676632	0.443342	-0.456329	-0.282247	-1.16831	2.39789	0.317957	-1.96376	-2.34019	0.216651	-2.09442	1.32475	-1.5379	0.320695	0.461861		-1.91237	-1.97833	-1.48988	-3.36146
				2.07652	6.74213	-3.12066	1.37355	4.72666	-1.01495	0.689642	0.713745	-0.0134403	0.700985	0.812508	-1.61743	-1.39179	-2.34019	0.610561	-1.44999	-2.43044	-1.24072	0.298083	0.617761		-2.50998	-1.17901	-2.0383	-2.85343
				2.92904	4.45666	-2.54806	1.57406	3.79986	0.338316	0.197041	-0.924359	-0.0134403	-2.10295	3.98327	0.317957	-0.915149	-1.22581	-0.17726	-2.09442	0.490261	-2.72662	0.47559	0.529989		-2.50998	-1.57867	-2.2211	-2.17606
				3.90336	3.31393	-3.12066	-0.631631	2.13163	-2.36821	-0.0492602	-0.690344	-0.282247	-1.16831	2.00154	0.317957	-0.152525	-0.947218	-0.17726	-0.805548	0.28164	-2.72662	0.0915793	0.445882		-2.90839	-0.779344	-2.0383	-2.68409
				3.05083	4.17098	-3.69326	-1.03267	3.05843	-1.35326	-0.295561	-2.09443	-1.08867	-0.233662	1.20885	-0.511495	-0.819821	-1.50441	0.216651	-0.805548	0.698883	-1.68649	-0.0604796	0.485415		-3.506	-1.57867	-1.67268	-2.3454
				2.32009	2.45688	-2.54806	2.37614	3.98522	-2.0299	-0.295561	0.47973	0.255366	-3.0376	1.6052	-1.61743	-0.629165	-0.111437	-0.768125	-1.44999	1.11613	-1.5379	0.12397	0.479153		-2.90839	-0.779344	-1.48988	-2.51474
				1.34578	2.45688	-2.83436	0.771994	5.09738	-1.35326	0.443342	3.98995	-1.08867	-0.233662	0.812508	-1.61743	0.0381312	-0.947218	-1.35899	-0.805548	0.28164	-2.57803	0.294027	0.496043		-3.3068	-1.97833	-2.2211	-1.66803
				1.95473	1.31414	-2.83436	-0.832149	2.68771	-1.01495	0.689642	-0.456329	-0.282247	0.700985	0.416163	-1.34095	-1.48712	0.167156	-0.768125	-2.09442	-0.970092	-3.32098	-0.24413	0.347777		-3.70521	-1.97833	-1.67268	-3.19212
				1.71115	2.45688	-1.11657	-0.832149	1.57555	0.676632	0.197041	-0.690344	-0.0134403	-2.10295	3.98327	0.317957	-1.20113	-1.50441	0.807516	0.483329	-0.135604	-3.32098	0.271337	0.374302		-2.31078	-1.57867	-2.0383	-1.32934
				2.07652	3.8853	-1.97546	-1.63422	2.50235	-1.01495	0.935943	0.47973	-0.282247	-1.16831	1.20885	-0.511495	0.0381312	-1.50441	0.0196955	-0.805548	1.11613	-2.42944	0.198	0.388433		-2.31078	-1.97833	-0.758648	-1.16
				2.44188	3.8853	-2.54806	-0.431113	4.17058	-0.338316	1.18224	-0.456329	-1.35747	-2.10295	-1.56556	1.14741	-1.86843	-0.390031	-0.96508	-2.09442	1.53337	-0.200596	0.0142947	0.500707		-1.71316	-0.779344	-0.575842	-0.313285
				2.80725	3.59961	-0.543968	-0.832149	3.42915	-1.69158	0.935943	-0.690344	-1.35747	1.63563	-1.16922	1.42389	-1.20113	-1.783	-0.57117	-0.805548	2.57648	-0.646365	0.338963	0.453718		-1.51396	-1.57867	-2.0383	-0.482628
				1.83294	3.59961	-2.54806	-0.832149	2.31699	-1.01495	1.18224	0.47973	-1.08867	-0.233662	-1.16922	-0.235011	-0.0571968	-0.668625	-1.16204	0.483329	-1.17871	-0.646365	-0.0172616	0.371845		-2.90839	-1.17901	-1.85549	-1.49869
				2.32009	4.45666	-2.26176	-2.23577	0.834117	0.676632	0.935943	2.11783	-1.08867	-0.233662	-0.772874	0.317957	-1.96376	-0.947218	1.39838	-0.16111	0.490261	-0.943545	0.228415	0.428319		-2.90839	-1.57867	-1.30707	-1.49869
				1.34578	1.59983	-1.97546	-1.23318	-0.463398	-0.338316	2.41375	1.18177	-1.08867	1.63563	1.6052	0.59444	-1.39179	-1.50441	-0.768125	-1.44999	-0.552848	-0.497776	-0.0229286	0.339364		-3.10759	-1.17901	-0.941455	-2.00672
				0.371459	2.1712	-2.26176	-0.431113	0.0926796	-1.69158	-0.295561	1.18177	-0.819861	-3.0376	-0.772874	1.70038	-1.7731	0.724343	-0.374215	0.483329	1.32475	-2.42944	-0.200457	0.348365		-2.70918	-1.97833	-0.575842	-2.85343
			40	0.615038	0.457094	-0.830268	-0.230595	0.463398	-1.35326	1.67485	1.6498	-1.62628	-2.10295	-1.96191	-0.511495	-1.48712	-0.668625	0.216651	0.483329	0.490261	-0.497776	-0.27777	0.284065		-2.11157	-1.57867	-0.941455	-2.17606

## Sheet: Supp Panel D
Figure 3-figure supplement 1D	Avoid Inhibitory Tone Onset cells	spikewidth	baseline firing rate
		125	6.66333
		150	10.9067
		175	7.23
		225	5.88333
		350	1.28
		400	2.13667
		450	3.87333
		450	4.39333
		450	8.85333
		475	6.61333
		475	6.23333
		475	4.28667
		475	3.59333
		475	11.08
		475	8.74333
		475	7.16667
		475	5.43
		475	1.82333
		500	10.4733
		500	1.89
		500	5.41333
		525	3.24

## Sheet: Supp Panel E-F
Figure 3-figure supplement 1E-F		Avg Inhibition latency	Avg Headturn latency	Avg Platform entry latency		Latency frequency	Platform entry	Inhibition onset (avoid trials)	Inhibition onset (no avoid trials)
		1.29714	3.94885	6.26853		0	0	18.797	27.4194
		2.05379	6.59985	8.52873			0	9.27318	12.9032
		5.7296	8.50712	8.85725			0.501253	5.01253	4.83871
		7.38847	19.862	20.312		1	0.501253	4.26065	3.22581
		0.22685	2.92491	3.70965			0.75188	4.01003	3.22581
		10.6453	1.3999	1.81835			0.75188	3.25815	2.68817
		2.04419	2.16241	2.764			2.25564	3.7594	1.6129
		1.91967	2.13324	2.8187		2	3.50877	4.51128	4.83871
		8.4278	1.06658	1.61672			3.7594	4.01003	4.30108
		5.80615	2.66493	3.30191			5.76441	2.75689	5.37634
		0.562667	2.23742	3.46362			5.26316	2.00501	2.68817
		3.78218	1.85614	3.37238		3	5.76441	1.75439	3.22581
		4.41639	2.34148	4.21313			3.50877	1.50376	2.68817
		2.2426	1.7	3.90774			4.26065	1.50376	2.15054
		3.21476	5.48056	6.18075			4.51128	1.25313	2.15054
		7.24795	6.2602	7.02004		4	5.01253	1.50376	1.07527
		5.46735	4.50314	5.21508			5.01253	1.75439	0.537634
		3.44038	5.43057	6.20999			4.26065	2.00501	0.537634
		8.93586	5.70514	6.45422			3.25815	1.75439	0.537634
		0.967058	6.51472	7.21567		5	3.50877	1.75439	1.07527
		3.05409	5.48056	6.18075			3.50877	2.25564	1.07527
		0.339558	6.51472	7.21567			3.00752	2.50627	1.07527
		5.34215	4.19109	4.87401			2.75689	2.00501	0.537634
		0.329381	4.95286	5.30294		6	2.50627	1.25313	0
		1.24352	4.95286	5.30294			2.75689	0.75188	0.537634
		17.4615	3.59168	3.99175			2.00501	0.501253	0.537634
		5.23881	4.95286	5.30294			2.25564	1.00251	0.537634
		9.12731	4.8196	5.11967		7	2.25564	1.25313	0
		2.80889	5.2948	5.73232			1.25313	1.25313	1.07527
		9.07043	6.28415	6.72584			0.501253	1.25313	1.07527
		4.10008	5.2948	5.73232			0.250627	0.75188	1.07527
		0.317512	5.63294	6.12043		8	0.501253	1.00251	0
		5.58047	7.96388	8.40146			0.75188	0.501253	0
		10.0933	1.60917	2.04913			1.25313	0.75188	0
		9.39561	1.42063	1.95065			1.00251	1.00251	0
		3.91698	1.64651	2.14651		9	1.25313	1.00251	0
		7.87906	1.64651	2.14651			0.75188	0.75188	0
		2.98469	1.77918	2.27919			0.75188	0.250627	0
		1.16933	12.8896	13.6397			0.250627	0.250627	0
		0	12.8896	13.6397		10	0	0.250627	0.537634
		0	12.8896	13.6397
		1.66197	12.8896	13.6397
		0.067025	12.8896	13.6397
		15.6781	7.4132	8.17986
		7.14926	7.64119	9.64118
		1.9662	0.886775	4.08675
		14.0377	5.23773	6.81549
		2.48702	7.52719	8.91052
		3.65688	7.52719	8.91052
		7.95299	3.78404	5.0364
		13.0209	2.96921	4.19697
		2.0364	3.61998	4.77829
		0.33765	3.89078	6.64074
		1.09434	4.55026	7.45022
		2.09134	4.55026	7.45022
		5.05124	3.1304	3.77483
		2.14417	3.82991	6.21654
		5.76348	1.72627	2.0596
		2.74091	2.74706	3.82483
		5.54777	2.10144	3.16143
		1.59095	3.47055	4.47529
		1.43202	3.47055	4.47529
		4.74363	3.67658	4.77657
		0.643518	3.47055	4.47529
		0.749631	3.01812	4.30977
		7.21241	3.23478	4.28476
		2.49026	2.234	2.92287
		0.580508	2.29727	2.79727
		0.47635	2.59896	3.24656
		0.255414	2.59896	3.24656
		2.412	2.72503	3.39724
		5.98777	3.02713	4.2049
		3.28871	1.97202	2.88034
		0.250032	2.69871	3.74156
		4.28892	3.02713	4.2049
		2.0291	2.69871	3.74156
		1.20041	4.1821	4.58209
		0.712135	3.65508	4.19504
		1.07132	3.20078	3.7174
		0.583975	13.4472	15.7906
		0.0445	13.4472	15.7906
		0	10.5752	12.7439
		1.47316	4.15997	4.63385
		1.93376	4.15997	4.63385
		4.54444	6.15139	6.89143
		12.7141	10.6328	11.4328
		1.1546	6.15139	6.89143
		2.32229	6.15139	6.89143
		0.205053	3.04189	4.51978
		4.88946	3.04189	4.51978
		0.283408	2.02936	2.72782
		1.09649	1.76541	2.38901
		0.499925	2.25695	2.80582
		11.0088	2.25695	2.80582
		0.8387	1.48473	2.43275
		0.070525	1.48473	2.43275
		0	5.68995	6.03903
		0	5.68995	6.03903
		8.51734	2.53874	3.81083
		6.4053	2.53874	3.81083
		0.380408	8.22453	9.41225
		0.643867	8.22453	9.41225
		0.00759583	3.69198	4.55602
		3.67666	11.161	11.661
		2.58826	4.78155	5.25241
		4.96211	3.10927	3.5943
		2.43625	4.78155	5.25241
		1.81664	3.90204	4.3471
		0.490571	1.96976	2.47712
		2.6139	1.96976	2.47712
		6.71329	5.10016	5.59902
		7.38563	4.90357	5.47729
		1.4858	4.90357	5.47729
		1.36529	4.90357	5.47729
		5.42073	0.786475	1.1856
		0	0.786475	1.1856
		2.79791	3.08987	3.80512
		0.5681	2.00097	2.6663
		0.735356	2.19254	2.77889
		4.27826	2.19254	2.77889
		0.882065	1.66683	2.18576
		1.92639	1.66683	2.18576
		0.394575	2.56924	2.95178
		13.7285	2.56924	2.95178
		4.55865	2.85542	3.20475
		2.10917	2.56924	2.95178
		5.57819	2.28406	2.77799
		7.91352	4.05364	4.42861
		1.34133	2.08509	2.59022
		1.16417	2.44913	2.86804
		17.0066	2.67972	3.27977
		0	3.94494	4.54491
		6.00803	5.21015	5.81005
