# Supplementary material for: Active avoidance requires inhibitory signaling in the rodent prelimbic prefrontal cortex
Source: eLife. 2018 May 31;7:e34657. doi: 10.7554/eLife.34657 (PMC5980229; doi:10.7554/eLife.34657)
Supplement: Figure 4—source data 1. [file elife-34657-fig4-data1.xlsx]

## Sheet: Panel C
Panel C	session:		6O46-A	6O46-L	6O46-L	6O46-ZC	6O46-ZH	6O46-ZH	10O46-B	10O46-D	10O46-D	10O46-H	10O46-H	10O46-J	10O46-M	10O46-P	10O46-P	10O46-S	10O46-S	10O46-Y	10O46-ZA	10O46-ZC	10O46-ZF	10O46-ZF	10O46-ZF	10O46-ZH	10O46-ZH	10O46-ZJ	10O46-ZJ	10O46-ZJ	11O46-A	11O46-A	11O46-B	11O46-C	11O46-D	11O46-D	11O46-D	11O46-F	11O46-H	11O46-L	11O46-L	11O46-P	12O46-A	10O46-S	12O46-D	6O46-J	6O46-J	6O46-J	6O46-Q
	cell:		sig011a	sig014a	sig014b	sig005a	sig007a	sig015a	sig015a	sig007b	sig015a	sig007a	sig011a	sig011a	sig011a	sig011a	sig011b	sig011b	sig011c	sig011a	sig015a	sig015a	sig007a	sig013a	sig015a	sig007a	sig015a	sig007a	sig013a	sig015a	sig007a	sig013a	sig013a	sig013a	sig007a	sig013a	sig013b	sig007a	sig007b	sig007a	sig007b	sig013a	sig012a	sig007a	sig012a	sig007a	sig015a	sig016a	sig007a
	baseline	-30	0	0	0	0.2	4	22	0	0	0.8	0.2	0	0	0	0	0.4	0	0	0	0	0	0	0	0	0	1.8	0	0	0.2	4	2	8	11.8	0.6	2.8	6	0	0	0	0	0	0	0	1	9.6	2.8	8.4	6.2
		-29	0	0	0	0.2	3	17	0	0	0.6	0	0	0.4	0	0	1	0.2	0.2	0	0	0	0	0	0	0	0	0	0	0	2.4	1.4	10.8	9.4	1	3.2	6.8	0	0	0	0	0	0	0	1.6	5.6	1.4	8	5
		-28	0	0	0	0.4	0	11	0	0	1	0	0	0.2	0	0.4	0.2	0	0	0	0	0.2	0.2	0	0	0	0	0	0	0	0.6	1.6	13	8.4	2	3.6	6.4	0.6	0	0	0	0	0	0	0	10.4	3.2	11.2	5.8
		-27	0	0	0	0	1	14	0	0	0.8	0	0	1.2	0	0	0.4	0	0	0	0	0	0.2	0	0	0	0	0	0	0	2	1.4	12.2	10	1	2.8	5	0.2	0	0	0	0	0	0	2	8	1.4	7	5.8
		-26	0	0	0	0.2	0	16	0	0	1.6	0	0.2	0	0	0	0.8	0.2	0.2	0	0	0	0	0	0	0	0	0	0	0	3.4	2	12.8	10.2	1.2	5.2	8.4	0.4	0	0	0	0	0	0	1.6	7.4	2.2	7.4	4.8
		-25	0	0	0	0.2	0	7	0	0	0	0	0	0.6	0.8	0	1.4	0.2	0	0	0	0.2	0	0	0.2	0	0	0	0	0	2.6	1.2	14	9.6	1.2	3.4	7.2	0	0	0	0	0	0	0	0.4	7	1.2	9.4	4.4
		-24	0	0	0	0.2	2	17	0	0	1.2	0	0	0	0	0	1	0	0	0.2	0	0.2	0	0	0	0	0	0	0	0	4.2	2.4	9.8	6.6	0.4	2.6	6	0	0	0	0	0	0	0	0.8	4.8	2.4	6.8	4.2
		-23	0	0	0	0	5	15	0	0	0.6	0	0	0	0.4	0	0.4	0.2	0.2	0.4	0	0.2	0.2	0	0	0	0	0	0	0	1	1.2	12	7.6	2.2	6.4	8	0	0	0	0	0	0	0	1.8	10.6	2.4	9.6	5
		-22	0	0	0	0.2	3	10	0.2	0.2	0.8	0	0	0.8	0	0	0.8	0	0	0	0	0.2	0	0	0.2	0	0.6	0	0.2	0	3.2	2.8	13	4.6	1.6	3.6	7	0	0	0	0	0	0	0	1.2	7	3.2	5.4	4.4
		-21	0	0	0	0.4	3	19	0	0.2	2.8	0	0	0.4	0	0	0.6	0.8	0.2	0	0	0	0	0	0	0	0	0	0	0	4.6	4	11	6.4	0.6	2.8	4.8	0.8	0	0	0	0	0	0	2.2	7.2	1.4	11	4.4
		-20	0	0	0	0.2	2	13	0	0	1.2	0	0	0	0	0.4	0.6	0	0.2	0.6	0	0	0	0.2	1.4	0	0	0.2	0	0	2.2	3	11	7.4	1.6	3.4	6.4	0.2	0	0	0	0	0	0	0.6	8.4	2.6	8.2	3.8
		-19	0	0	0	0	4	23	0.4	0	0.4	0.4	0	0	0.2	0	1.2	0	0	0.2	0	0	0	0	0	0	0	0	0	0	2.8	3.6	11.6	9.4	0.2	3.2	7.4	0	0	0	0	0	0	0	0.6	7	1.8	7.6	4
		-18	0	0	0	0.2	1	8	0	0	0.2	0	0	0	0	0	0.8	0.2	0.2	0	0	0	0	0	0	0	0	0	0	0.2	1.6	1.4	12.2	7.4	1.2	2.8	7.2	0	0	0	0	0	0	0	1.4	10.4	3.2	6.8	5
		-17	0	0	0	0.2	3	18	0	0	0	0.2	0	1	0	0.2	0.4	0	0	0.2	0	0.2	0	0	0.2	0	0	0	0	2.2	2.6	2.4	10.8	7.4	1	3	6.2	2	0	0	0	0	0	0	1.6	9	3.2	9.2	4.8
		-16	0	0	0	0.2	0	6	0	0	2.2	0	0	0.4	0	0.4	1	0.4	0	0.4	0	0	0.2	0	0	0	0.2	0	0	0	2.4	2	8.2	7.4	1.8	4.2	9.8	0.6	0	0	0	0	0	0	0.4	9.8	2.2	10.8	5.6
		-15	0	0	0	0	4	18	0	0	1.8	0	0	0	0	0	0.4	0	0	0.2	0.2	0.2	0	0	0.2	0	0	0	0	0	2	1.6	12.2	4.6	0.8	3	7.2	0	0	0	0	0	0	0	0.6	8.2	2	9.8	4.8
		-14	0	0	0	0.2	2	12	0.4	0	0.6	0.2	0	0.8	0	0	0.8	0	0	1	0	0	0	0	0	0	0	0	0	0	3.6	2.6	9.6	5.4	2	5	9.6	0	0	0	0	0	0	0	0.6	5.6	1.4	10.2	5.4
		-13	0	0	0	0.2	2	20	0	0	0	0	0	0.4	0	0	0.8	0	0.4	1	0	0	0	0	0	0	0	0	0	0.2	2.4	2.4	6.6	4.8	2.2	2	6.2	0.2	0	0	0	0	0	0	2	8.8	2.6	8.6	5
		-12	0	0	0	0.2	5	16	0.4	0	0.4	0.2	0	1.6	0	0	0.8	0	0	0.8	0	0	0	0	0	0	0	0	0	0	2.8	3	10	8.2	0.6	2.6	3.8	0	0	0	0	0	0	0	2.2	8.8	2	11.6	6
		-11	0	0	0	0.2	7	12	0.2	0	0.4	0	0	0	0	0	1	0.2	0.2	0.2	0	0	0.2	0	0	0	0	0	0	0.2	2.2	2.2	8.2	9.4	0.8	3.2	5.4	0	0	0	0	0	0	0	1.4	10.6	2.2	11	6.2
		-10	0.4	0	0	0.2	4	16	0	0	1	0	0	0.6	0	0	0.6	0	0	0.8	0	0.2	0	0	1.2	0	0	0	0	0.2	2.4	2.2	7.6	8	1.6	4.4	6.6	0	0	0	0	0	0	0	0.8	9.4	2.8	10.2	8
		-9	0.4	0	0	0	2	19	0.4	0.2	0.6	0.2	0	0.6	0	0	0.4	0.2	0.2	0	0	0	0.2	0	0	0	0	0	0	0	3.6	2.6	8.4	8.6	1.2	4.4	4.6	0.6	0	0	0	0	0	0	4	8.2	2.6	9.6	7.8
		-8	0	0	0	0.4	8	26	0	0	0.6	0	0	0.8	0	0	0.2	0.4	0.2	0.6	0	0.2	0	0	0	0	0	0.2	0	0.2	3.4	2.6	11.6	8.2	1.6	3.8	8.8	0	0	0	0	0	0	0	2.6	8	2	13	4
		-7	0	0	0	0.2	0	8	0	0	0.6	1	0.8	0.2	0	0	0.4	0.6	0.2	1.8	0	0	0	0	0.2	0	0.2	0	0	0	2.8	2.8	6	10.4	1.8	3.6	8	0	0	0	0	0	0	0	1.8	10	3.6	13	3.2
		-6	0	0	0	0	3	13	0	0	1.8	0.2	0.2	0.2	0	0	0.6	0.4	0.2	0.4	0	0	0.2	0	0	0	0	0	0	0.2	4.4	5	8.2	7.8	0.8	3.2	5	0.4	0	0	0	0	0	0	1.2	11	2.6	12.8	6.2
		-5	0	0	0	0.2	0	14	0.6	0	1.2	0.2	0	1	0.2	0.6	0.6	0.8	0	0.4	0	0	0.2	0	0	0	0	0	0	0	2.4	1.8	13.4	11	1.4	2.8	5.6	0.4	0	0	0	0	0	0	1	10.4	2.6	10.8	6
		-4	0	0	0	0.2	7	16	1	0	0	0	0	0.6	0.2	0	1.2	0	0	1.2	0	0	0	0	0.2	0	0	0	0	0.2	3.2	2	7.6	8.8	1.6	4	5.8	1	0	0	0	0	0	0	0.2	9	3.4	10.4	5.4
		-3	0	0	0	0	0	16	0.4	0	0.2	0	0	0.6	0	0	1.6	0.2	0	1.4	0	0.2	0.2	0	0	0	0	0	0	0	2.8	3.8	11.4	15.4	1.6	5.6	8.8	0.6	0	0	0	0	0	0	0.4	10	1.6	8.2	5.4
		-2	0	0	0	0	3	12	0.4	0	0.8	0.2	0.2	1.2	0	0	1.4	0	0	1	0	0.2	0	0	0	0	0	0	0	0	2.4	3.6	10.8	16.2	1.8	2.6	6.6	0	0	0	0	0	0	0	4	10.8	3.2	12.4	4.8
		-1	0	0	0	0	9	31	1	0.4	0.6	0.2	0	0	0.2	0	1	0.6	0	0.8	0	0	0	0	0	0	0	0	0	0	3.6	2	10.8	12.2	2.2	5.4	9.4	0.2	0	0	0	0	0	0	1	9.4	2.6	7.6	5.6
	4Hz Laser	0	5.8	3	1.2	0.2	7	30	2.8	1.6	2.4	3.8	2.4	1.8	3.2	6.2	1.6	2.2	1	3.6	3	2.8	0.2	2	6.8	0.6	5.6	0.2	1.6	7	4.4	5.2	8.2	12.2	2.2	6.6	11.4	1.4	1.2	0	0.6	0.4	4.4	2.6	3.8	2	1.8	3.8	4
		1	4.8	2	2.2	0.2	9	25	2.8	1	1.8	3	2.4	1.4	2.8	6	1.6	3.8	1.8	2.2	3	3	0.4	2	4.6	0.2	5.2	0.2	1.6	8.6	2.2	2.6	13.8	14	1.8	3.8	8.2	1.2	1.2	0.8	0.4	0.8	3.2	0	4.6	3.4	1.4	4.4	3
		2	3.4	1.8	1.2	0.6	10	12	1.2	0.6	2.6	1.4	2.4	1	3	4.8	1	2	0.4	2.8	3	2.6	0.4	2.4	4.4	1	4.8	0.6	1.4	3.6	2.4	2.4	7.6	16	2.4	4.6	7.2	2.8	0.2	1	0.8	1.2	4	0	2.8	1.2	1.2	3.4	4.4
		3	4.4	2	1.2	0.2	4	20	1	1.2	1.6	1	2.2	1.4	3	5.2	0.8	1.8	1.2	1.8	2	4.4	0	2.4	4.2	0.6	5.6	1.8	1.2	4.8	5.2	5	12.2	11.6	1.4	2.8	8.6	1.6	0.6	1	1	0.6	3.6	0	3.2	4	1.6	4.6	3.2
		4	4.6	1.6	1	0.4	12	21	1.4	0.8	2.2	1.2	1.4	0.8	3.2	4.4	1.4	1.8	2.2	2.4	2.6	2.6	0.2	2.8	4.2	1.8	4.6	1.4	2	4.6	3.6	3.8	10.8	9.6	0.6	2	6.6	0.8	0.8	0.4	1.8	1.4	3.6	0	1.4	3.4	1.6	3	5
		5	5	2.4	1.2	0.2	4	22	0.6	0.4	1.4	1.4	1.8	1.2	3.2	5	1.2	2.2	1.2	2.4	2	3.2	0.4	4.2	4.2	2.4	4.8	1.4	1.4	5.4	3.8	4	12	8.4	0.6	4.6	8	0.6	0.6	0.2	0.2	0.8	4.4	0	1.6	4.6	1.4	7.2	4.2
		6	4	2	0.8	0.4	8	20	1.2	1.2	2.2	1.4	0.6	1	3.2	3.8	1	2.4	1	2.8	2.6	3	0.8	3.4	4	1.4	5.2	2.2	2.4	4.4	6.8	4.4	15.2	11.2	1.4	6	9.8	1.2	0.4	0.4	0.8	1	3.6	0	1.6	2.8	1.6	4	4.2
		7	3.6	1.8	1.2	0	6	23	1.2	0.6	1	2	1.6	0.8	2.4	4.8	0.6	1.8	1	2.4	2.6	2.8	0.6	2	4	2	6.2	1.4	2.4	5	3.8	5.4	10.8	10.2	1.2	4.4	9.6	2.2	0.6	0.6	0.8	1	3.4	0	4	3.4	2.4	4.2	2.6
		8	4.4	2	1.2	0.4	5	17	1.2	1	2.6	1.2	1.4	0.6	2.4	4.6	2.4	2.6	1.2	2.4	3.2	3.4	0.8	3.4	6.8	2.2	5.4	1	3	5.6	3.4	4	13.4	7.6	1.4	5.2	10	1.2	1.4	0.8	0.6	1.4	3.8	0.2	3	4.4	1.4	6.8	5.8
		9	4.2	1.8	0.8	0.2	9	25	2	0.4	2.4	1	0.8	1.2	2.6	4.6	1.6	2.8	1.8	1.8	2.4	2.6	0.4	2.2	4	1.8	4.6	1.2	2	5.2	4.6	4.8	13.6	12.8	1.2	3.4	7.2	1.8	1.2	1.2	0.8	1	4.6	1	1.4	4.2	2	4.6	2.8
		10	3.8	1.8	0.6	0.4	11	25	0.2	1	1.4	1.2	0.8	1.6	3	4	1.4	3	0.4	1.6	2.6	2.4	0.4	1.8	3.4	1.6	4.8	1	2.2	5.4	2.2	3.6	12.6	7.4	0.6	4	8	0.2	1	0.4	1	0.6	4.4	0	3	3.8	1.2	5.2	1.8
		11	3.6	2.4	1.2	0.4	6	28	1	0.8	1.2	2	1.4	1	2.8	3.2	1.4	4	0.6	1.2	2.6	3.2	0.2	3	4	1.2	5	1.6	3	6.2	5.2	6.4	17.4	6.2	2.8	6.8	9.8	1	0.4	0.4	0.8	1.8	5.2	1.2	2.8	4.6	2	6	4
		12	3.4	1.4	0.8	0	7	33	1	0.2	1.8	2.4	1.6	1.2	3	4.4	1.2	3.4	0.2	1.8	3	2	0.6	2	4.2	1.2	5.8	0.6	3	6.6	3	5	12.6	8.8	2.8	5.4	9.2	1.2	0.4	0.6	0.6	2.4	4	0	2	5.4	1.8	5.8	6.6
		13	4.2	3.2	1	0	4	21	0.4	1	2.4	1	1.8	1	2.4	4.4	1.4	2.2	0.6	1.2	3	2.8	0.6	2	4.2	1.6	4.6	0.2	3	5.8	2.8	2.6	14.2	12	2.2	4	10	1	0.2	0.6	0.6	2.2	5	0	2.2	3.2	1	7.4	5.6
		14	4.2	1.4	1	0.2	11	28	0.6	1	1.4	1.8	1.4	0.2	2.8	4.4	0.8	2.8	1	1.4	2	3.2	1.2	3.2	4.4	0.6	5.2	0.6	3	6.2	4.4	4.8	13.2	9.8	1.6	2.4	7	1.4	0.2	0.6	0.8	1.8	3.2	0	2.6	4.2	2.6	5.8	3.2
		15	3.8	1.8	1.2	0.2	10	25	1.2	1.2	2.2	1.4	1.8	0.6	2.4	4	0.6	2.8	0.8	1	2.8	2.2	0.8	1.4	3.8	1.6	5.4	1	2.8	5.6	2.4	2.6	15.6	8.2	1.8	2.2	5	1	0.8	0.2	1.2	2.2	5.2	0	1.6	3	1.4	4.2	3.6
		16	5	2	0.6	0.4	5	19	1	1	1.2	1.4	0.4	0.4	2.8	4.8	0.8	3.4	1.6	0.6	3	2.4	0.8	1.8	4.4	0.8	4.6	0.8	2.2	6.8	2.8	2.6	13.4	8.2	0.8	4	6.6	1.2	0.4	0.8	0.6	1.6	3.2	0	2	4.6	2.2	6	3.4
		17	3	1	0.8	0.4	10	23	0.8	0.4	1.8	1.6	1	0.8	2.8	4	0.8	2	1.2	0.2	2.2	2.6	0.8	1.6	4	0.8	5.2	1.6	1.6	6.8	3.4	3.2	10.4	9.8	2.2	6	7	1.6	0.6	0.2	0.4	1	3.6	0	2.2	4.4	1.6	4.6	5.4
		18	3.6	2	0.6	0.6	8	32	1	0.8	2.6	1.4	0.6	1.6	2.4	4.2	1	2.2	0.6	0.6	3.4	2.4	0.6	2.8	4.2	0.4	5.6	0.4	2.4	6.4	4.6	4.4	12.6	13	0.8	4.6	7.6	0.6	0.4	0.6	0.6	1.6	3.8	0	1.8	9	1.6	8.6	6.6
		19	2.8	2.2	0.8	0.4	8	24	0.8	1.6	2.6	1	1.4	0.8	2.8	4.4	1.8	2.4	1.2	0.2	2.8	2.6	1	2.4	4	1.4	5.8	0.4	1.6	6.8	4.6	5	13.4	7.4	2.2	5	10.8	0.4	0.8	0.8	1.2	2	4	0	2.2	4.4	2.6	6.4	3.6
		20	2.6	2	2.2	0.2	3	28	0.4	0.6	2	1.6	2.2	0	2.4	0	0.4	1.8	0.8	0	2.2	2.6	0.6	2.6	4	1.4	4.8	0.4	1.8	6.6	3	4	12	8.6	1.6	4.8	9.4	0.8	0.8	0.6	1.6	1.8	4.4	0	2.2	3	1.4	4.6	5.2
		21	4.4	2.2	1.4	0	17	27	0.6	0.6	4.2	1.4	1.6	0.2	3.2	0	0.4	2.2	1	0	3	3.2	0	3.8	3.8	0.6	5	1.2	1.6	6.6	4	3.8	10.2	10	1.8	3.8	9	1	0.4	1	1	2	4.2	0	2.2	3.8	1.4	5.4	5.6
		22	3	2	0.8	0.4	6	22	0.4	0.2	2.4	1.6	0.6	1.6	3	0	0.4	3.8	0.6	0	1.8	2.2	0.4	2	4	0.8	5.2	0.4	2	6.6	3.4	4.6	11.6	13.2	2.2	3.4	7.4	0.6	0.6	0.8	0.8	1.6	3.2	0	0.8	3.4	1.8	5.8	2.8
		23	4.2	2.4	0.6	0	7	23	0.2	0.6	1.6	2	1.8	0.6	2.8	0.6	0.6	2	0.8	0	2.4	1.8	0.4	3.2	4.4	0.6	5.6	0.8	2.8	6.6	3.8	2.8	11	13.2	2.2	4.4	7.4	1.4	0.6	0.8	0.4	2	2.8	0	2.4	5.8	2	6.4	3.2
		24	4.2	2	0.8	0.2	8	23	0.8	2.4	3.6	1.6	1.8	1	2.8	0	1.2	1.4	0.2	0	2.8	2.2	0.4	1.6	5	0.4	5.4	1.2	2	6.6	4	3.2	11.6	11	1.8	4.4	7.6	1	0.2	0.6	1	0.6	4	0	2.6	7.6	2.6	7.4	4.2
		25	3.6	2.2	1.2	0.4	12	29	0.4	0.6	1.4	1.2	1.2	0.6	2.4	0.6	1	2	0.8	0	3.2	3	0.8	1.8	4.2	0.4	4.8	0.4	1.4	6.6	2.2	4	11.2	9.6	1	3.2	6	1.6	1	0.8	0.8	1.2	3	0	2.6	3	1.4	4	4.2
		26	3	1.8	0.8	0	11	24	0.6	0.8	2.2	1.4	1.2	1.4	3.4	0	0.2	2.4	0.8	0	2.2	2	0.4	2.4	4	1	4.2	0.4	2	6	3	3.8	8.2	10.2	2.2	6	9.6	1.4	0.2	0.6	0.4	0.4	3.8	0	2.4	2.8	1.6	5	3.2
		27	4.2	2.2	0.4	0	5	39	0.6	0.6	3.6	1.8	0.8	1.2	2.4	0	0.6	2.2	0.8	0	2.2	2.4	0	2	4.4	0.4	7	0.2	2.2	6.2	4.2	2.8	11.8	10.6	2.2	6.2	10.2	1.2	0.6	0	0.6	1	3.6	1	3.2	2.6	1.8	2.8	5.4
		28	3.4	1.4	0.6	0.4	8	27	0.6	1	0.8	2.2	0.8	1.2	2.4	0	0.6	1.6	0.8	0	3	2.8	0	2	5	0.6	4.8	0.4	2	13.8	3.8	4.4	11.8	6	2.8	6.6	9.4	1.6	0.4	0.4	0.8	1.8	4	0	2.6	6.4	2.4	6	5.2
		29	4.4	2.4	0.4	0	12	29	0.2	1	2	1.2	0.6	0.6	2.4	0	1.6	3	0.8	0	2	2.2	0.2	2.8	4.8	0.6	4.2	0.2	2.2	6.2	2.4	4	12.4	12	2.6	4.4	9	0.6	0.4	0.8	1.2	0.6	4	0	1.4	5	1.4	5.8	4.6
		baseline avg	0.0266667	0	0	0.16	2.9	15.5	0.18	0.0333333	0.826667	0.106667	0.0466667	0.453333	0.0666667	0.0666667	0.76	0.186667	0.0866667	0.453333	0.00666667	0.0733333	0.06	0.00666667	0.126667	0	0.0933333	0.0133333	0.00666667	0.126667	2.78667	2.42	10.4267	8.75333	1.32	3.62	6.8	0.273333	0	0	0	0	0	0	1.36667	8.68	2.39333	9.53333	5.23333
		stim avg	3.95333	2.00667	0.993333	0.246667	8.1	24.8	0.94	0.873333	2.08667	1.62	1.39333	0.96	2.78	3.08	1.04667	2.46667	0.946667	1.14667	2.62	2.68667	0.48	2.43333	4.38	1.06667	5.16667	0.84	2.12667	6.28667	3.64667	3.97333	12.16	10.2933	1.74667	4.5	8.42	1.18667	0.62	0.6	0.806667	1.32667	3.90667	0.2	2.40667	4.11333	1.74	5.30667	4.22
		wilcoxon signed rank test	1.7344e-06	1.7344e-06	1.7344e-06	0.0318229	4.07916e-06	3.88218e-06	2.84342e-05	1.7344e-06	9.78165e-06	1.7344e-06	1.7344e-06	0.00020574	1.7344e-06	5.95698e-05	0.0123598	1.7344e-06	3.78962e-06	0.0184311	1.7344e-06	1.7344e-06	1.1939e-05	1.7344e-06	1.7344e-06	1.7344e-06	1.7344e-06	1.7344e-06	1.7344e-06	1.7344e-06	0.000705263	3.76205e-05	0.0024569	0.0100774	0.0134849	0.0189701	0.00170877	1.13606e-05	1.7344e-06	3.78962e-06	1.7344e-06	1.7344e-06	1.7344e-06	0.0431144	0.000771217	1.92092e-06	0.000839369	2.12664e-06	0.000697322
		excited?	1	1	1	1	1	1	1	1	1	1	1	1	1	1	1	1	1	1	1	1	1	1	1	1	1	1	1	1	1	1	1	1	1	1	1	1	1	1	1	1	1	1	1	0	0	0	0
[truncated: 65 more columns]

## Sheet: Panel E
Panel E	session:		6O46-C	6O46-C	6O46-C	6O46-E	6O46-E	6O46-E	6O46-E	6O46-G	6O46-G	6O46-G	6O46-I	6O46-I	6O46-K	6O46-K	6O46-M	6O46-P	6O46-S	6O46-W	6O46-ZJ	6O46-ZL	11O46-E	11O46-E	11O46-G	11O46-G	11O46-I	11O46-M	11O46-S	11O46-S	11O46-S	12O46-C	12O46-E	12O46-L	11O46-K	12O46-G	6O46-K	6O46-K	6O46-K	6O46-M	6O46-M	6O46-S	6O46-S	6O46-ZA	6O46-ZA	6O46-ZF	6O46-ZF	6O46-ZF	6O46-ZJ
	cell:		sig007a	sig011a	sig014a	sig007a	sig011a	sig014a	sig015a	sig007a	sig014a	sig015a	sig007a	sig014a	sig015a	sig015b	sig015a	sig007a	sig015a	sig007a	sig007a	sig007a	sig007b	sig013a	sig007b	sig013b	sig012a	sig013b	sig007a	sig012a	sig013b	sig012a	sig012a	sig012a	sig013b	sig012a	sig007b	sig015c	sig016b	sig014a	sig014b	sig007b	sig007c	sig007b	sig007c	sig005b	sig005c	sig007a	sig005a
	baseline	-30	2	0	0.4	2.8	0.4	1.6	4.6	3.6	2.6	3.4	1.6	3	1.4	0.2	3	1.62333	3.2	1	0.2	3.2	1	2.2	0.6	1.2	0.6	0.2	1	0.6	0	1.8	0.4	0.8	1	0	0	0	0	0	0	0	0	0	0	0	0	0	0
		-29	3.4	0.2	0.2	2.8	1.2	0.4	3	4.2	1.4	3.6	2.6	2.4	1.6	0	2.6	1.62667	0.8	0.4	0.8	1.6	1.6	2.2	1.2	1	0.6	0.2	0.8	0.2	0	3.4	1.4	1.6	0.6	0.6	0	0	0	0	0	0	0	0	0	0	0.4	0.4	0
		-28	2.6	0.4	0.4	1.8	0.4	0.4	2.8	2.8	0.6	3.2	3.4	1.4	0.8	0	1.4	1.63	1.4	0	0	3.6	2	4	1.2	0.6	0.8	0.4	1.8	2.6	0	5.6	2.8	1.4	0.4	1.2	0	0	0	0	0	0	0	0	0	0	0.6	0.2	0
		-27	1.8	0.6	0.6	2.8	0.8	3.4	4.8	1.4	0.6	1	2.2	1.6	2.4	0	4.8	1.62	2.2	0.8	0.6	0.4	2	3	1.4	0.6	1.4	0	1.4	4.2	0	5.2	0.8	0.6	0	0	0	0	0	0	0	0	0	0	0	0.2	0.2	0.8	0
		-26	1	0	0	4.2	1.6	2	4.4	2.6	0.8	2	3	4.8	1.4	0	1	1.59333	2.4	1	0.2	2	1.4	2.2	1.4	0.2	3.6	0.6	2	4.2	0	4	1.2	0.8	0.8	0.2	0	0	0	0	0	0	0	0	0	0	0	0.2	0
		-25	1.2	0.2	0	2.8	0.8	0.4	4.6	3.8	2.6	3.4	2.2	1.2	0.8	0	2.6	1.595	1.8	0	1.2	1.4	3	2	0.6	0.8	2.8	0.2	0.8	1.2	0	6.6	1.6	0.8	0	1	0	0	0	0	0	0	0	0	0	0.2	0	0.4	0
		-24	2	0.2	0.4	1.4	0.4	0.4	2.4	3	1.4	1.4	3.2	4.8	1.6	0	2.4	1.615	3	1.2	0.8	2.2	1.8	2	0.8	0.8	0.8	0.4	1	1.4	0	4.8	1.8	0.8	0.2	0.6	0	0	0	0	0	0	0	0	0	0.4	0	0.4	0
		-23	1.4	0.6	0.4	2.4	0.8	1.2	4	2.6	1	1.8	2.4	2.4	0.8	0	2.8	1.60167	2	0.2	2	1.6	2	3.4	1.2	0.6	1.6	0.4	1.4	1	0	2.8	2.2	1.2	0.4	0.8	0	0	0	0	0	0	0	0	0	0.4	0.2	0.6	0
		-22	2.8	0.2	0.4	1.8	0	1.6	4	1.8	0.2	2.4	2.2	3.2	2	0	3.2	1.56167	1.8	2.6	1.4	1.4	1.8	2.6	1.4	1.4	1	0.2	1.4	3.4	0	3.2	2.8	1.2	0.8	0.4	0	0	0	0	0	0	0	0	0	0.2	0.4	0.2	0
		-21	1.8	0.2	0	4.2	1.6	3.2	5.6	2.8	2.4	3	4	3.2	0.8	0	3	1.52333	0.8	0.4	0.6	2	1.6	2.6	0.6	0	0.8	0.8	1.2	2.6	0	4	2	1.8	0.2	1.4	0	0	0	0	0	0	0	0	0	0.2	0	0.6	0
		-20	1.2	0.4	0.2	3.8	0.8	1.2	4.6	2.4	1	2.2	3.2	2.2	1.6	0	3.6	1.515	2	0.6	1	2	1.2	2.2	0.6	0.6	1.2	0.2	0.6	2	0	7	2.6	1.8	0.8	0.4	0	0	0	0	0	0	0	0	0	1.2	0	0	0
		-19	1.8	0.6	0.4	0.6	0	1	1.2	4	2	3.6	2	5.4	0.8	0	2.2	1.51	2	1.2	0.6	1.2	1.6	2.8	1.6	0.6	1.2	0.6	0.6	2	0	4.6	2	2.2	1	0	0	0	0	0	0	0	0	0	0	0	0	0.4	0
		-18	3	0	0.4	1.2	1.2	0.4	1.6	3.8	2	3.4	4	3.4	1.6	0	2.4	1.53833	3	1	1	1.2	1.2	1.6	1.4	0.6	2.6	0.6	2.6	3	0	2.8	1.6	2	0	0.2	0	0.2	0	0	0	0	0	0	0	0.2	0	0.4	0
		-17	3.2	1	0.2	1.4	0.2	3	4.6	3.4	2.4	2.6	3.2	2.4	1.6	0	2.6	1.53333	2.6	0.8	3.4	1	1.4	2.8	0.6	0.2	0.8	0	0.8	3	0	4.4	3	1.8	0.2	1	0	0.2	0	0	0	0	0	0	0	0	0	0	0
		-16	1.2	0.4	0	1.4	0.8	1.2	3.6	3	0.8	2	2.2	2.2	0.6	0	4	1.52833	2.4	1	1.4	3	0.6	3.4	0.4	0.4	0.6	0.4	1.4	2.4	0	7	3.2	2.8	0.6	1	0	0	0	0	0	0	0	0	0	0	0	0.2	0
		-15	0.6	1.6	0	4.6	0.6	3.2	5.6	1.8	1.4	2	3.2	2.8	2.2	0	1	1.51333	3.4	0	2.4	1.8	0.2	1	1.8	0.8	0.8	0	1.4	1.4	0	4	2.4	2.8	0.2	0.8	0	0.2	0	0	0	0	0	0	0	0.2	0	0.4	0
		-14	1	1	0	2.4	0	1.4	4	1.6	0.2	1	2.4	2	0	0	3.2	1.49	1.4	0.2	2.2	2.2	2	3.4	1.6	0.2	1.8	0.6	1	2.2	0	3.8	1.8	2.2	0.6	0	0	0	0	0	0	0	0	0	0	0.4	0	0.2	0
		-13	2.8	0.6	0.2	0.6	0.2	0.4	1.4	2.4	2.2	3.4	3.6	3.2	1.8	0	1.8	1.47667	1.4	2.8	1	4	2	3.6	1.2	0.6	0.8	0.2	1.8	3.2	0	5	1.8	3	0.8	0.4	0	0	0	0	0	0	0	0	0	0	0	0.4	0
		-12	3.4	0.4	0.8	2	1.4	1.2	3.8	4	3.6	3.6	3.6	5	1	0	1.2	1.47833	3	0.2	2.2	1	1.4	1.8	1.2	0.6	2.8	1.4	2.4	4.8	0	3.8	1.2	2.2	0.4	1	0	0	0	0	0	0	0	0	0	0	0	0.2	0
		-11	2.4	0	0.6	1.4	0	0	1.6	3.8	0.8	3.6	4.2	2.8	1.6	0	4.4	1.46667	2	1.4	2.4	4	2.4	3	1.2	1.8	0.8	0	3	3.8	0	6.6	3	2.8	1	2.8	0	0	0	0	0	0	0	0	0	0.4	0	0.4	0
		-10	3	0.2	0	2.2	0	1.6	2.8	2	1	2.6	3.8	1.6	2.2	0	4.4	1.46	2.4	2	1.8	3.2	2	4.8	1	1	2.2	0.6	0.8	0.4	0	4.6	1.2	2.4	0.2	1.2	0	0	0	0	0	0	0	0	0	0.4	0	0.4	0
		-9	1.8	0	0	4.4	1.6	3	7.2	4.8	2.6	3.2	3.2	5.4	1.6	0	3.2	1.44	2.2	0.6	2.4	2.4	1.6	3.2	2.4	0.6	2	0.2	0.6	2.6	0	3.6	1	4.4	0.4	0.6	0	0	0	0	0	0	0	0	0	0.8	0	0.6	0
		-8	2.2	0.6	0	4	0.2	1.8	4	3.6	1	1.6	3.4	5.4	3.4	0	3.4	1.43333	4.2	1.6	1.8	2.4	0.4	1.6	1.4	1.4	1.2	0	1	3	0	5.6	2	3	1	1.4	0	0.2	0	0	0	0	0	0	0	0	0	0.6	0
		-7	3.2	0.4	0.4	3.4	0.2	1.4	4.6	4.4	1.6	3.4	2.4	2	1	0	3	1.4	3.2	0	2.2	3.2	1.4	1.4	1.2	2.2	1.8	1.2	2.4	1.6	0	5.2	3.8	4.8	0.4	0.4	0	0	0	0	0	0	0	0	0	0.4	0	0.2	0
		-6	4.8	0	1.2	2.8	0.8	1.2	2.2	6	3	5.2	3	3.2	1	0	4.8	1.36333	2.4	2.2	1.2	1	1.8	3.6	1.6	0	1.8	0.2	1.2	0.6	0	3.8	0.8	2.8	0.6	2.2	0	0	0	0	0	0	0	0	0	0.4	0	0.6	0
		-5	2	0	0	2.2	0.8	2.2	2.6	3.4	0	2.2	3.4	5	1.4	0	2.6	1.33167	2	1	1	3.2	1.6	1.8	1.6	1.6	1	0.6	1.2	3.2	0	3.8	1	4	0.6	3.2	0	0	0	0	0	0	0	0	0	0.4	0	0.8	0
		-4	1.8	0	0	2.6	0.6	1.2	5	3.8	1	2.4	2.8	4.2	1.4	0	3.8	1.30833	2.2	1.4	1.2	0.4	1	2.4	0.6	0	1.4	0.6	1.8	2.2	0	5.8	0.6	3.2	0	1.6	0	0	0	0	0	0	0	0	0	0.6	0.2	0.6	0
		-3	1.6	0.2	0.4	4.8	1	1.2	6.2	2.4	1.4	2.4	3.6	3.8	1.6	0	2.2	1.28333	4.4	0.6	2	2.6	2.2	3.8	2	0.8	1.8	0.8	0.4	2.6	0	4.4	2.6	4.2	0.6	2.6	0	0	0	0	0	0	0	0	0	0	0	0.6	0
		-2	1.6	0.2	1	3.2	0.8	1.6	4.6	3	1.8	2.2	2.8	2.6	1.8	0	2.4	1.265	2.4	0	1.8	2.4	2.8	3.4	2	0.4	0.6	0.6	1.8	5.2	0	4.6	0.8	4.8	1	1.6	0	0	0	0	0	0	0	0	0	0	0	0.6	0
		-1	1.4	0.4	0	2	0.6	0.8	3.6	8.6	2	6	3.2	6.4	1.2	0	4.2	1.26667	3	0	1.2	1.2	1.8	2.6	2.2	1.6	4.2	0.8	0.8	3.2	0	5	0.8	5	1.4	1	0	0	0	0	0	0	0.2	0	0	0	0	1	0
	2Hz Laser	0	14.2	9.2	5.6	14.4	12.2	15.6	20	10.2	3.8	22	19.2	10.6	0.8	0	4	1.26	1.8	1	2	2	2.8	3	1.6	0.2	1.6	0.6	1.6	2.4	0	5.6	2.8	3.4	0.2	2	1.6	0.4	0.2	1.6	0.4	0	0.8	0.6	0.4	0.4	0.4	1.6	1.4
		1	0	0.4	0.4	0	0.4	0	0	0	0	0	0.4	1	2.2	0	3	1.26833	2.4	2	1.6	1.2	1.8	1.2	1.4	0.2	0.4	1	2.6	0.8	0	4.4	3.4	4	0.2	2.6	1	0.2	0.2	1.6	0.8	0.6	1	0.4	0.4	0.8	0	0.4	2
		2	0.8	1.2	0.8	1	1.2	1	1.4	0	1	0	0.6	3.4	1.4	0	3.4	1.26333	2.6	1	1.8	2	2.2	4	1.4	1.8	1	0.8	1.8	2.2	0	3	3.4	4.6	0.4	0.6	1.4	0.2	0.2	1.4	0.2	0	1.4	0.2	0.4	0.4	0.6	0.4	1.8
		3	1	1.4	0.4	0.8	1.6	1.6	2	1	1.4	0.4	0.2	1.4	1	0	2.6	1.27	0.6	0	1.4	2.4	1.4	3.6	1.2	1	1.8	0.2	0.8	1.4	0	4.6	1.2	4.8	0.2	0.8	1	0.2	0	1.4	1.2	0	1	0	0.6	1	0.2	0.6	2
		4	0.4	0.8	0	1.6	1.6	1	2.4	2.2	1.2	1.6	2	4.6	0.2	0	5.2	1.29	0.2	0	1.2	2.2	2.4	4.4	1.8	0.4	1.6	0.4	0.6	2.8	0.2	3.2	1.2	3.8	0.2	1	1	0	0.2	1.6	1.2	0	1	0	1.2	0.4	0.2	1	2
		5	1	0.8	0	3	0.2	2.4	3.6	1.6	0.8	1.2	1	1.8	1.6	0	4	1.315	1.4	2.8	0.6	1	1	3.4	1.4	1.6	1.2	0.2	1.4	2	0	5.8	1.4	4.2	0.8	0.6	0.6	0.2	0	2	0.8	0.2	0.8	0.2	1	0.6	1.2	0.2	1.6
		6	2.4	0	0.2	2.8	0.6	1.8	5.4	2	1.2	2.8	2.4	2.2	1.4	0.2	4.2	1.31833	0.8	0	1.4	1.2	1.6	1.6	2.2	0.8	0.4	0.6	1.6	2.2	0	3.2	2.2	3.2	0	2.6	1	0.4	0	1.6	0.6	0	1	0.8	1	0.2	0.4	0.8	1.8
		7	1	0.6	0.2	2	0	1.6	3.4	2	2	2.6	1.6	3.8	1.4	0	2.6	1.33333	3.4	1	0.8	1.8	2.2	3.8	1.6	0.2	1.2	0.2	1.4	1.4	0	3.4	2	3.8	1	1.4	0.6	0	0.2	1.2	1	0	1.6	0.6	1	0.2	0.6	0.6	1.8
		8	2.2	1.2	0	3	0.4	2.4	4	4.2	2	2	1.6	3.2	1	0.2	3.6	1.40333	3.2	2.4	0.8	1.2	2	4.4	1.8	0.6	0.2	0.4	0	2.4	0	4.8	2	3.8	0	1.2	1	0.6	0.2	2	1	0.2	1	0.6	0.2	0.8	0.8	0.2	2
		9	1	0	0	1.6	0.2	0.8	2	2.2	1.2	1	3.6	4.2	0.8	0	2.8	1.44167	1.2	1	1.4	1.6	1.8	3.4	1	0.2	2	0.4	1.2	1.8	0	5.2	1.6	3.4	0.4	2.2	1.2	0.6	0.2	1.2	0.8	0.2	0.6	0.4	1.4	0.4	0.4	0.6	2
		10	2.4	0	0.8	2.2	0	1	4.8	4.4	1.8	3.4	2.6	4.4	1.8	0	2.6	1.45167	2.6	1.6	1.2	1.6	2.2	3.2	1.6	1	1.2	0.6	1.4	2	0	4	3.8	3.4	0.2	1	0.8	0	0	1.6	1.2	0.2	1.4	0.6	0.8	1	0.8	0.8	2
		11	2.8	0.2	0.8	1.6	0.4	0.8	2.8	3.2	0.8	2.6	3.2	3.8	0.6	0	3.4	1.44667	2.6	0.6	1.2	0.8	2.4	1.8	1.2	0.2	1.4	0.4	1	3	0	4.6	1	3	0.8	1.4	1	0.2	0.2	1.2	0.6	0.2	1	0.6	1.4	0.6	0.2	0.8	2
		12	2.4	0.2	0.8	1.8	0.4	1.4	3.4	1	0.8	0.2	3.8	4.4	1.8	0	3	1.41833	2.2	1	1.6	1	2.4	3.6	1.6	0.4	1.2	0.4	0.2	2.8	0	4.4	1.6	3.8	0.4	0.8	1	0	0.2	1.2	1.4	0	0.8	0	0.4	0.2	0.8	0.6	2
		13	0.8	0	0	2.2	1	0.4	3.6	3.8	1.8	2.2	1.6	2.6	1.8	0	2.4	1.43667	0.4	0.4	0.6	1.8	1.6	1.2	1.2	0.6	0.4	0	0.2	0.8	0	5.2	1.6	3.6	0.2	0.8	1.2	0.2	0	1.6	0.8	0.4	0.6	0.4	0.4	0	0.2	0.8	2
		14	0.2	0	0	2.6	0.6	1.2	5	4	1	2.4	2.4	3.4	1	0.2	3	1.44667	2.4	1.2	2.2	2	1.2	1.2	2	1	1.8	0.8	1	3.4	0	5.2	3.4	3.4	0.2	0.2	0.8	0	0.4	1.8	1.4	0	1.4	0	0.8	0.2	0.4	0.4	2
		15	0.8	0	0.6	1.6	0	1.4	2.4	2.4	1.8	2.4	3	3.6	1	0	4.4	1.465	2.4	0.4	1.4	1.2	1.4	2.2	1.4	1.2	2.6	0.8	1.4	1.4	0	3.8	3	1.6	0.6	1	1.2	0.4	0	2	0.6	0	1.4	0.8	0.8	0	1	0.8	2
		16	1.4	0	0	3.6	1	2.2	4.8	3	1.2	1.8	4.6	4.6	1.2	0	1.6	1.505	2.2	0.8	0.2	1.4	0.8	5.2	1.4	0.4	0.6	0.8	0.6	1.4	0	4.8	1.6	3	0	1.2	1.2	0.4	0	1.8	1.2	0	1.6	0.6	0.6	0.4	0.4	1.2	2
		17	2.4	0.2	0.4	0.6	0.8	0	0.8	0.4	1	0.6	2.4	3.4	0.6	0	5	1.515	3	0.2	0.8	1.6	2	4	1.2	0.6	2	0.6	0.6	2.2	0	5.4	2.4	3	0.6	0.6	1.2	0.6	0.2	1.8	0.8	0	0.6	0.4	0.6	0.6	1	0.8	1.8
		18	2.2	0	0.6	2.2	0.6	1.4	3.4	3.8	1.8	3.4	3.8	3.8	1.2	0	2.2	1.52833	1.8	1	1.4	1.6	2.2	5.4	1.4	0.6	1.6	0.4	1.4	2.4	0	3.8	3	3.2	0.2	0.4	1.4	0.4	0	1.8	0.8	0.2	1	0.4	0.4	0.8	0.6	0.8	2
		19	4	0	0	3.6	1	4.8	4.2	6	3.8	6.6	2	4.4	1.4	0	3.8	1.52333	1.2	0	0.4	2.6	1.6	3.8	1.8	0.4	2.4	0	1.2	1.6	0	2.8	1.4	1.2	0	1	0.8	0.4	0	1.6	1	0.4	1	0.4	1.6	0.4	0.4	1.4	2
		20	0.6	0.4	0	4.4	1	2.2	5	5	0.8	4.2	3.2	3.6	1.4	0	2	1.53667	1	1	1.8	0.8	2.2	1.2	0.8	0.4	2.2	1.2	1.2	1.4	0	5.4	1.4	2	0.4	3.6	0.8	0.2	0.2	1.2	1	0.2	1.4	0.4	0	0.4	0.8	0.8	1.8
		21	1	0.4	0.4	3.8	0.2	2.4	4.6	1.4	0.6	1.8	4.4	4.4	1.6	0	4.8	1.55	2.6	0	0.6	3	1.4	2	1.2	1.6	2	0	1.4	2.4	0	5.2	2.8	2.2	0	0.6	1	0.4	0	1.6	0.8	0	0.8	0.2	0.6	0.4	0.4	0.8	2
		22	2	1.2	0.6	1.4	1	0.8	2.6	3.4	2.2	3.4	1.8	2.8	1.2	0	3.4	1.56667	3	0.4	1.2	2.6	1.6	4.2	1.4	0.2	1	0.8	0.2	1.8	0	6	3.6	3	0.2	0.8	0.8	0.6	0.2	1.4	0.6	0	1	0.4	1.2	0.4	0.8	0.2	2
		23	0.2	0.6	0	2.8	0.4	1.6	4.6	5.4	2.4	3.8	3.2	4	2.6	0	4.2	1.59833	1.8	2	0.2	1.6	1.4	3	1.6	0.6	1.8	0	0.6	2	0	4.4	1.6	1.8	0.2	1	0.6	0.4	0	1.4	0.4	0.2	0.8	0.4	1.2	0.8	0.6	0.4	2
		24	1.8	0	0	2.2	0.6	1.2	3.6	4.2	1.2	2.4	4	3.2	0.8	0	3	1.64333	1.4	0	1.4	2.8	1.6	3.4	1.8	1.2	1.2	0.2	1.4	3	0	5.2	2.2	2	0.6	1.8	0.8	0.2	0	2	0.6	0.2	0.6	0.4	1.4	0.4	0.6	1	1.8
		25	2.4	0	0.4	3	0.4	2.6	6	4.6	1.8	4	3.2	4.6	1.4	0.2	3.4	1.66	1.6	0.2	0.8	0.8	2.4	3.4	1	0.2	0.4	0.6	1	0.8	0	5	1	2.6	0.4	1.2	1.2	0	0	1.8	0.8	0	1.8	0.8	1	0.6	0.6	0.8	2
		26	3	0.8	0.4	4	0.8	2.8	5.2	3.6	1.8	3.6	3	2	1	0.2	2.2	1.69	1.8	1.6	2	3.4	1.6	3.4	1.6	1	2.6	0	1.4	3.2	0	6.4	2.4	3.4	0.4	1.2	0.4	0.2	0.4	1.6	0.6	0	1	1	1.6	0.8	1	0.4	2
		27	4.4	0.8	0.6	3.8	0.8	0.4	4.2	4	2	3.4	4	3.2	1.4	0	4.4	1.7	3.2	0	1.2	2.6	2.4	4	1.6	1.2	0.4	0.2	0.2	1.8	0	5.2	3.4	1.2	0.4	1.4	0.8	0	0	1.6	0.2	0	0	1	0.8	0.8	0.4	1.4	2
		28	1.4	0	0.4	1	0.4	0.4	2	5.2	2.2	5.2	4.4	3.4	1.4	0	3	1.71167	2.6	2	0.6	0.2	1.6	1.2	1	0.8	2.6	0.8	1.4	2.6	0	4.6	1.8	3.2	1	0.4	0.4	0	0	1.2	0.8	0.2	0.8	0.4	1.2	0	0.4	0.2	2
		29	1	0.6	0	3.2	0.4	1.8	3.8	3.6	2.2	2.6	3.8	2.6	1	0	1.4	1.73	0.8	1	1	2.6	1.2	4	1.6	0.8	1.2	1	2.6	2.8	0	4	2.2	2.6	0.4	0.8	1.4	0.4	0	1.6	1.2	0	0.6	0.8	0.6	0.8	1.2	0.6	2
		baseline avg	2.13333	0.353333	0.286667	2.6	0.66	1.45333	3.83333	3.36	1.51333	2.79333	3	3.3	1.43333	0.00666667	2.90667	1.48639	2.36667	0.873333	1.4	2.09333	1.62667	2.68	1.26667	0.773333	1.51333	0.433333	1.34667	2.46	0	4.56	1.80667	2.44	0.54	0.986667	0	0.0266667	0	0	0	0	0.00666667	0	0	0.233333	0.0666667	0.0666667	0
		stim avg	2.04	0.7	0.48	2.72667	1.00667	1.96667	4.03333	3.26	1.58667	3.12	3.23333	3.61333	1.26667	0.0333333	3.28667	1.47622	1.94	0.886667	1.16	1.75333	1.81333	3.14	1.46	0.713333	1.4	0.48	1.11333	2.07333	0.00666667	4.62	2.21333	3.07333	0.353333	1.20667	0.973333	0.26	0.106667	1.58	0.826667	0.113333	0.993333	0.46	0.833333	0.493333	0.58	0.58	1.92667
		wilcoxon signed rank test	0.138628	0.42369	0.36959	0.770353	0.82039	0.758528	0.616391	0.84508	0.821006	0.781264	0.24519	0.516348	0.225029	0.142213	0.270121	0.742085	0.0780202	0.972752	0.330531	0.116955	0.127088	0.0916784	0.138835	0.791568	0.629407	0.346325	0.227662	0.164815	0.317311	0.56421	0.0531116	0.0855702	0.060183	0.256284	1.7344e-06	8.55329e-05	0.00098154	1.7344e-06	1.7344e-06	0.00147378	2.56308e-06	8.2981e-06	2.56308e-06	0.000915678	1.10832e-05	0.00180115	1.7344e-06
		excited?	0	1	1	1	1	1	1	0	1	1	1	1	0	1	1	0	0	1	0	0	1	1	1	0	0	1	0	0	1	1	1	1	0	1	1	1	1	1	1	1	1	1	1	1	1	1	1
[truncated: 29 more columns]
