# Supplementary material for: Active avoidance requires inhibitory signaling in the rodent prelimbic prefrontal cortex
Source: eLife. 2018 May 31;7:e34657. doi: 10.7554/eLife.34657 (PMC5980229; doi:10.7554/eLife.34657)
Supplement: Figure 5—source data 1. [file elife-34657-fig5-data1.xlsx]

## Sheet: Panel B
Panel B	Tx	Cond	Test-Tone1	Test-Tone2
	eYFP	90	97.4444	100
	eYFP	73.3333	57.4444	82.3333
	eYFP	96.6667	88.5556	100
	eYFP	92.6667	80.4444	63.3333
	eYFP	95.5556	91	93.4444
	eYFP	69	91.6667	72
	eYFP	91	90.3333	85
	eYFP	95	94.3333	99.3333
	eYFP	89	91	74.6667
	ChR2	82.4444	3.22222	0
	ChR2	83.7778	0	88.3333
	ChR2	94.3333	78	89.3333
	ChR2	96.6667	45.8889	79.2222
	ChR2	90	0	91
	ChR2	93.3333	68.7778	83.8889
	ChR2	40	0	84.6667
	ChR2	53.3333	80.3333	65.5556
	ChR2	86.6667	86.8889	46
	ChR2	90	0	88.7778
	ChR2	100	0	81.3333
	ChR2	91	0	0
	ChR2	95	0	79
	ChR2	96	14	25

## Sheet: Panel C
Panel C	Tx	Cond	Test-Tone1	Test-Tone2
	eYFP	93.3333	92.4444	91.8889
	eYFP	89.7778	86.2222	87.1111
	eYFP	91.6667	92.8889	69
	eYFP	85.4444	85.5556	54.8889
	eYFP	53.6667	91.2222	97.8889
	eYFP	93.5556	87.3333	86.7778
	eYFP	100	87.8889	67.7778
	ChR2	76.6667	87.2222	93.1111
	ChR2	79.6667	83.2222	93.7778
	ChR2	95.4444	60.7778	87.6667
	ChR2	90	86.3333	100
	ChR2	100	94.1111	100
	ChR2	92.1111	85	68.1111
	ChR2	95.5556	87.2222	94.6667
	ChR2	100	91	100
	ChR2	96.6667	66.6667	94.8889

## Sheet: Panel D
Panel D	Tx	0-3s	3-6s	6-9s	9-12s	12-15s	15-18s	18-21s	21-24s	24-27s	27-30s		Tx	Avoidance Latency		Tx	%Freezing		Tx	%Suppression
	eYFP	74.4444	100	100	100	100	100	100	100	100	100		eYFP	0.766667		eYFP	6.66667		eYFP	100
	eYFP	0	0	0	0	74.4444	100	100	100	100	100		eYFP	12.7667		eYFP	15.6667		eYFP	83.3333
	eYFP	0	85.5556	100	100	100	100	100	100	100	100		eYFP	3.43333		eYFP	16.6667		eYFP	100
	eYFP	0	4.44444	100	100	100	100	100	100	100	100		eYFP	5.86667		eYFP	25		eYFP	100
	eYFP	10	100	100	100	100	100	100	100	100	100		eYFP	2.7		eYFP	8		eYFP	100
	eYFP	43.3333	100	100	100	100	100	100	100	100	100		eYFP	2.5		eYFP	3		eYFP	100
	eYFP	30	100	100	100	100	100	100	100	100	100		eYFP	2.9		eYFP	0		eYFP	100
	eYFP	80	100	100	100	100	100	100	100	100	100		eYFP	1.7		eYFP	3.33333		eYFP	100
	eYFP	40	100	100	100	100	100	100	100	100	100		eYFP	2.7		eYFP	0		eYFP	100
	ChR2	0	0	0	0	0	0	0	0	0	32.2222		ChR2	29.0333		ChR2	4.66667		ChR2	100
	ChR2	0	0	0	0	0	0	0	0	0	0		ChR2	6.6		ChR2	36.6667		ChR2	100
	ChR2	0	0	80	100	100	100	100	100	100	100		ChR2	16.2333		ChR2	15		ChR2	100
	ChR2	0	0	0	0	0	58.8889	100	100	100	100		ChR2	9.36667		ChR2	23.3333		ChR2	100
	ChR2	0	0	0	0	0	0	0	0	0	0		ChR2	5.9		ChR2	21.6667		ChR2	100
	ChR2	0	0	0	87.7778	100	100	100	100	100	100		ChR2	3.93333		ChR2	18.3333		ChR2	83.3333
	ChR2	0	0	0	0	0	0	0	0	0	0		ChR2	25.8		ChR2	4.33333		ChR2	11.1111
	ChR2	0	3.33333	100	100	100	100	100	100	100	100		ChR2	never avoided		ChR2	10.6667		ChR2	58.6207
	ChR2	0	68.8889	100	100	100	100	100	100	100	100		ChR2	never avoided		ChR2	1.66667		ChR2	100
	ChR2	0	0	0	0	0	0	0	0	0	0		ChR2	never avoided		ChR2	8.33333		ChR2	80
	ChR2	0	0	0	0	0	0	0	0	0	0		ChR2	never avoided		ChR2	44.3333		ChR2	80
	ChR2	0	0	0	0	0	0	0	0	0	0		ChR2	never avoided		ChR2	0		ChR2	100
	ChR2	0	0	0	0	0	0	0	0	0	0		ChR2	never avoided		ChR2	10		ChR2	100
	ChR2	0	0	0	0	0	0	0	0	40	100		ChR2	never avoided		ChR2	2		ChR2	100

## Sheet: Panel E
Panel E	Tx	0-3s	3-6s	6-9s	9-12s	12-15s	15-18s	18-21s	21-24s	24-27s	27-30s		Tx	Avoidance Latency		Tx	%Freezing		Tx	%Suppression
	eYFP	24.4444	100	100	100	100	100	100	100	100	100		eYFP	2.26667		eYFP	6.66667		eYFP	100
	eYFP	0	62.2222	100	100	100	100	100	100	100	100		eYFP	4.13333		eYFP	11.1		eYFP	100
	eYFP	28.8889	100	100	100	100	100	100	100	100	100		eYFP	2.13333		eYFP	13.9667		eYFP	100
	eYFP	0	55.5556	100	100	100	100	100	100	100	100		eYFP	4.33333		eYFP	15.9667		eYFP	100
	eYFP	12.2222	100	100	100	100	100	100	100	100	100		eYFP	2.63333		eYFP	8.76667		eYFP	57.1429
	eYFP	0	73.3333	100	100	100	100	100	100	100	100		eYFP	3.8		eYFP	13.3		eYFP	77.7778
	eYFP	0	78.8889	100	100	100	100	100	100	100	100		eYFP	3.63333		eYFP	17.4667		eYFP	100
	ChR2	0	72.2222	100	100	100	100	100	100	100	100		ChR2	3.83333		ChR2	20		ChR2	100
	ChR2	0	92.2222	100	100	100	100	100	100	100	40		ChR2	3.23333		ChR2	15.8		ChR2	58.6207
	ChR2	0	0	0	7.77778	100	100	100	100	100	100		ChR2	11.7667		ChR2	17.0667		ChR2	100
	ChR2	0	63.3333	100	100	100	100	100	100	100	100		ChR2	4.1		ChR2	30		ChR2	100
	ChR2	41.1111	100	100	100	100	100	100	100	100	100		ChR2	1.76667		ChR2	10.5		ChR2	90.2439
	ChR2	0	50	100	100	100	100	100	100	100	100		ChR2	4.5		ChR2	22.9667		ChR2	100
	ChR2	0	72.2222	100	100	100	100	100	100	100	100		ChR2	3.83333		ChR2	6.56667		ChR2	100
	ChR2	10	100	100	100	100	100	100	100	100	100		ChR2	2.7		ChR2	6.66667		ChR2	100
	ChR2	35.5556	100	100	100	100	100	100	31.1111	0	0		ChR2	10		ChR2	4.7		ChR2	11.1111

## Sheet: Panel F
Panel F	Tx	0-3s	3-6s	6-9s	9-12s	12-15s	15-18s	18-21s	21-24s	24-27s	27-30s		Tx	Avoidance Latency
	eYFP	7.77778	100	100	100	100	100	100	100	100	100		eYFP	2.76667
	eYFP	0	20	100	100	100	100	100	100	100	100		eYFP	5.4
	eYFP	33.3333	100	100	100	100	100	100	100	100	100		eYFP	2
	eYFP	36.6667	100	100	100	100	100	100	100	100	100		eYFP	1.9
	eYFP	0	0	20	100	100	100	100	100	100	100		eYFP	8.4
	eYFP	41.1111	100	100	100	100	100	100	100	100	100		eYFP	1.76667
	eYFP	0	0	47.7778	100	100	100	100	100	100	100		eYFP	7.56667
	eYFP	36.6667	100	100	100	100	100	100	54.4444	0	37.7778		eYFP	1.9
	eYFP	0	96.6667	100	100	100	100	100	100	100	100		eYFP	3.1
	ChR2	26.6667	100	100	100	100	100	100	100	100	100		ChR2	2.2
	ChR2	0	86.6667	100	100	100	100	100	100	100	100		ChR2	3.4
	ChR2	13.3333	100	100	100	100	100	100	100	100	100		ChR2	2.6
	ChR2	0	0	0	0	72.2222	100	100	100	100	100		ChR2	12.8333
	ChR2	43.3333	100	100	100	100	100	100	100	100	100		ChR2	1.7
	ChR2	0	61.1111	100	100	100	100	100	100	100	100		ChR2	4.16667
	ChR2	61.1111	100	100	100	100	100	100	100	100	100		ChR2	1.16667
	ChR2	0	91.1111	100	100	100	100	100	100	100	100		ChR2	3.26667
	ChR2	0	85.5556	100	100	100	100	100	100	100	100		ChR2	3.43333

## Sheet: Panel G
Panel G	Tx	0-3s	3-6s	6-9s	9-12s	12-15s	15-18s	18-21s	21-24s	24-27s	27-30s		Tx	Avoidance Latency
	eYFP	0	15.5556	100	100	100	100	100	100	100	100		eYFP	5.53333
	eYFP	0	0	0	97.7778	100	100	100	100	100	100		eYFP	9.06667
	eYFP	0	0	0	0	0	0	0	0	0	58.8889		eYFP	26.3333
	eYFP	0	0	0	0	0	0	0	0	0	6.66667		eYFP	29.8
	eYFP	36.6667	100	100	100	100	100	100	100	100	100		eYFP	1.9
	eYFP	66.6667	100	100	100	100	100	100	100	100	100		eYFP	1
	eYFP	13.3333	100	100	100	100	100	100	100	100	100		eYFP	2.6
	eYFP	0	56.6667	100	100	100	100	100	100	100	100		eYFP	4.3
	ChR2	0	67.7778	100	100	100	100	100	100	100	100		ChR2	3.96667
	ChR2	0	0	88.8889	100	100	100	100	100	100	100		ChR2	6.33333
	ChR2	100	100	100	100	100	100	100	100	100	100		ChR2	0
	ChR2	0	77.7778	100	100	100	100	100	100	100	100		ChR2	3.66667
	ChR2	100	100	100	100	100	100	100	100	100	100		ChR2	0
	ChR2	0	0	0	0	0	17.7778	100	100	100	100		ChR2	17.4667
	ChR2	0	41.1111	100	100	100	100	100	100	100	100		ChR2	4.76667
	ChR2	43.3333	100	100	100	100	100	100	100	100	100		ChR2	1.7
	ChR2	18.8889	100	100	100	100	100	100	100	100	100		ChR2	2.43333
	ChR2	0	100	100	100	100	100	100	100	100	100		ChR2	3
	ChR2	53.3333	100	100	100	100	100	100	100	100	100		ChR2	1.4
	ChR2	0	90	100	100	100	100	100	100	100	100		ChR2	3.3
	ChR2	0	60	100	100	100	100	100	100	100	100		ChR2	4.2

## Sheet: Panel H
Panel H	Tx	0-3s	3-6s	6-9s	9-12s	12-15s	15-18s	18-21s	21-24s	24-27s	27-30s		Tx	Avoidance Latency
	eYFP	0	0	84.4444	100	100	100	100	100	100	100		eYFP	6.46667
	eYFP	0	87.7778	100	100	100	100	100	100	100	100		eYFP	3.36667
	eYFP	38.8889	100	100	100	100	100	100	100	100	100		eYFP	1.83333
	eYFP	0	0	61.1111	100	100	100	100	100	100	100		eYFP	7.16667
	eYFP	0	0	65.5556	100	100	100	100	100	100	100		eYFP	7.03333
	eYFP	20	100	100	100	100	100	100	100	100	100		eYFP	2.4
	eYFP	0	61.1111	100	100	100	100	100	100	100	100		eYFP	4.16667
	eYFP	0	0	91.1111	100	100	100	100	100	100	100		eYFP	6.26667
	eYFP	0	96.6667	100	100	100	100	100	100	100	100		eYFP	3.1
	eYFP	10	100	100	100	100	100	100	100	100	100		eYFP	2.7
	ChR2	0	45.5556	100	100	100	100	100	100	100	100		ChR2	4.63333
	ChR2	0	0	0	0	0	67.7778	100	100	100	100		ChR2	15.9667
	ChR2	0	0	0	0	0	21.1111	100	100	100	100		ChR2	17.3667
	ChR2	0	0	0	0	0	0	34.4444	100	100	100		ChR2	19.9667
	ChR2	0	25.5556	100	100	100	100	100	100	100	100		ChR2	5.23333
	ChR2	0	0	0	50	100	100	100	100	100	100		ChR2	10.5
	ChR2	37.7778	100	100	100	100	100	100	100	100	100		ChR2	1.86667
	ChR2	0	0	0	0	63.3333	100	100	100	100	100		ChR2	13.1
	ChR2	0	0	0	0	0	0	70	100	100	100		ChR2	18.9

## Sheet: Supplement
Supplement	Tx	Distance		Tx	%TimeCenter
	eYFP	1.238		eYFP	20.6667
	eYFP	3.036		eYFP	3.66667
	eYFP	2.263		eYFP	4.33333
	eYFP	4.618		eYFP	4.66667
	eYFP	3.459		eYFP	0
	eYFP	2.547		eYFP	14
	eYFP	2.019		eYFP	11
	eYFP	3.074		eYFP	3.66667
	eYFP	2.226		eYFP	0
	eYFP	3.092		eYFP	14.3333
	eYFP	2.22		eYFP	21.6667
	ChR2	2.359		ChR2	1.33333
	ChR2	4.994		ChR2	6
	ChR2	4.086		ChR2	15.3333
	ChR2	2.837		ChR2	25
	ChR2	1.663		ChR2	15.3333
	ChR2	2.285		ChR2	0
	ChR2	2.686		ChR2	3.66667
	ChR2	0.414		ChR2	0
	ChR2	0.435		ChR2	0
	ChR2	0.515		ChR2	0
	ChR2	3.245		ChR2	35
	ChR2	3.346		ChR2	0
	ChR2	2.271		ChR2	2.33333
	ChR2	0.119		ChR2	0
	ChR2	2.491		ChR2	29.6667
